# Supplementary material for: 2-(4-Meth­oxy­phen­oxy)-3-nitro­pyridine
Source: Acta Crystallogr Sect E Struct Rep Online. 2010 Aug 28;66(Pt 9):o2428. doi: 10.1107/S1600536810034057 (PMC3007986; doi:10.1107/S1600536810034057)
Supplement: Supplementary file 2 [file e-66-o2428-Isup2.hkl]

# 
# h,k,l, Fc-squared, Fo-squared, sigma(Fo-squared) and status flag 
# 
data_I
_shelx_title '  Pbca' 
_shelx_refln_list_code          4 
_shelx_F_calc_maximum      213.79 
_exptl_crystal_F_000      1024.00 
_reflns_d_resolution_high  0.8410 
 
loop_ 
 _symmetry_equiv_pos_as_xyz 
 'x, y, z' 
 '-x+1/2, -y, z+1/2' 
 '-x, y+1/2, -z+1/2' 
 'x+1/2, -y+1/2, -z' 
 '-x, -y, -z' 
 'x-1/2, y, -z-1/2' 
 'x, -y-1/2, z-1/2' 
 '-x-1/2, y-1/2, z' 
 
_cell_length_a     7.4737 
_cell_length_b    12.8128 
_cell_length_c    24.5286 
_cell_angle_alpha  90.000 
_cell_angle_beta   90.000 
_cell_angle_gamma  90.000 
 
_shelx_F_squared_multiplier     1.000 
 
loop_ 
 _refln_index_h 
 _refln_index_k 
 _refln_index_l 
 _refln_F_squared_calc 
 _refln_F_squared_meas 
 _refln_F_squared_sigma 
 _refln_observed_status 
   2   0   0    12783.86    13200.07    311.74 o 
   4   0   0     1970.01     2032.76     58.77 o 
   6   0   0      556.31      555.86     38.90 o 
   8   0   0       65.65       69.54     17.91 o 
   2   1   0     7683.43     7553.37    106.56 o 
   4   1   0      776.47      767.24     16.62 o 
   6   1   0        0.38       -0.20      5.67 o 
   8   1   0        7.17       -9.23      9.10 o 
   0   2   0      307.53      276.91      8.47 o 
   2   2   0    17651.72    17397.48    241.75 o 
   4   2   0     3455.42     3483.64     54.17 o 
   6   2   0       47.94       40.44      7.45 o 
   8   2   0        0.51       -4.93     11.14 o 
   2   3   0       92.14       90.58      5.92 o 
   4   3   0     1177.16     1193.41     22.82 o 
   6   3   0      403.14      358.85     16.88 o 
   8   3   0       23.22       25.79     20.21 o 
   0   4   0     1138.69     1098.83     33.57 o 
   2   4   0     1777.16     1782.22     32.34 o 
   4   4   0      611.38      571.85     16.46 o 
   6   4   0      771.43      729.56     23.94 o 
   8   4   0       25.34       21.56     10.35 o 
   2   5   0     4429.47     4447.97     66.51 o 
   4   5   0        1.70        2.29      5.62 o 
   6   5   0        8.90       32.35      8.45 o 
   8   5   0       83.62       83.90     13.62 o 
   0   6   0     1072.89     1067.69     28.87 o 
   2   6   0      824.38      970.35     19.17 o 
   4   6   0      806.80      690.71     19.59 o 
   6   6   0       90.17       93.95     10.59 o 
   8   6   0      254.20      276.83     20.13 o 
   2   7   0        0.18        2.30      3.94 o 
   4   7   0        1.24        1.11      6.26 o 
   6   7   0       33.65       19.34     10.29 o 
   0   8   0      197.45      210.28     14.15 o 
   2   8   0     1422.45     1358.75     26.51 o 
   4   8   0       32.62       38.53      8.28 o 
   6   8   0      210.70      199.91     14.62 o 
   2   9   0       48.78       48.49      6.96 o 
   4   9   0      120.86      107.80     10.74 o 
   6   9   0      313.35      276.84     26.94 o 
   0  10   0       12.35       12.91      8.13 o 
   2  10   0       12.26       21.64      7.13 o 
   4  10   0      651.22      641.75     22.68 o 
   6  10   0       43.15       39.03     10.00 o 
   2  11   0       32.31       43.87      8.84 o 
   4  11   0       52.61       52.95      9.80 o 
   6  11   0       29.65       32.33     10.32 o 
   0  12   0      850.64      936.85     34.36 o 
   2  12   0      434.12      420.36     22.66 o 
   4  12   0        6.12       -9.85      7.15 o 
   2  13   0      135.77      114.38     12.18 o 
   4  13   0       38.84       49.58     10.83 o 
   0  14   0       74.97       56.21     16.07 o 
   2  14   0       11.39       -0.01      8.02 o 
   1   1   1     9496.87     9651.78     99.02 o 
   2   1   1    12669.40    12655.20    136.71 o 
   3   1   1     1946.33     2023.41     25.28 o 
   4   1   1       39.37       65.48      4.11 o 
   5   1   1      340.58      335.07      9.92 o 
   6   1   1        1.26       -5.81      3.88 o 
   7   1   1       20.59       11.34      5.36 o 
   8   1   1        0.86       -5.62      7.70 o 
   0   2   1      617.57      548.68      9.58 o 
   1   2   1     1652.62     1502.77     17.14 o 
   2   2   1     1135.53     1078.99     13.67 o 
   3   2   1     1011.89     1026.43     13.99 o 
   4   2   1     1383.93     1301.84     17.12 o 
   5   2   1       80.72       88.72      5.22 o 
   6   2   1       22.45       19.38      4.71 o 
   7   2   1      421.11      395.05     13.80 o 
   8   2   1       15.66        0.62      6.66 o 
   1   3   1     3873.61     3674.86     37.97 o 
   2   3   1     3931.30     3789.59     41.42 o 
   3   3   1      101.45      107.05      5.05 o 
   4   3   1     4543.44     4414.59     49.76 o 
   5   3   1       80.44       64.19      5.05 o 
   6   3   1        0.00        7.96      5.25 o 
   7   3   1       90.43       62.81      7.07 o 
   8   3   1        8.51        3.90      6.98 o 
   0   4   1    16040.71    15025.72    209.60 o 
   1   4   1      357.32      305.47      6.13 o 
   2   4   1      987.62      911.91     12.74 o 
   3   4   1        0.14        1.30      2.30 o 
   4   4   1      100.61      103.84      5.82 o 
   5   4   1       55.00       57.81      5.62 o 
   6   4   1      787.69      759.30     16.04 o 
   7   4   1       85.48       85.54      8.46 o 
   8   4   1       92.48       65.33     10.97 o 
   1   5   1        2.40        5.40      2.32 o 
   2   5   1      197.42      201.48      5.27 o 
   3   5   1       14.06       13.30      3.53 o 
   4   5   1      244.43      250.88      8.75 o 
   5   5   1       87.07       89.61      7.00 o 
   6   5   1      815.81      821.25     16.84 o 
   7   5   1        5.92        1.00      5.62 o 
   8   5   1       21.88        5.52     12.01 o 
   0   6   1       49.02       42.39      5.42 o 
   1   6   1      458.10      486.31      8.61 o 
   2   6   1      339.32      321.57      7.18 o 
   3   6   1      641.86      621.30     12.16 o 
   4   6   1       98.49       98.91      6.30 o 
   5   6   1       32.40       22.93      5.38 o 
   6   6   1        0.13        4.86      5.06 o 
   7   6   1       96.89      100.06      8.33 o 
   8   6   1       54.40       53.26      8.02 o 
   1   7   1       79.98       94.51      4.80 o 
   2   7   1        0.00        0.55      2.74 o 
   3   7   1      225.38      213.15     10.12 o 
   4   7   1      357.36      349.68     11.10 o 
   5   7   1      176.36      179.15      8.99 o 
   6   7   1      482.73      495.76     16.60 o 
   7   7   1        0.01       -0.26      5.57 o 
   0   8   1      190.33      159.60      8.87 o 
   1   8   1        7.01        8.26      3.34 o 
   2   8   1       66.27       81.10      4.92 o 
   3   8   1      101.37      100.01      6.54 o 
   4   8   1       11.29        9.90      4.90 o 
   5   8   1      940.85      898.49     18.13 o 
   6   8   1       52.19       69.30      7.34 o 
   7   8   1        2.86       14.13      6.09 o 
   1   9   1      579.03      590.41     11.99 o 
   2   9   1       96.26      105.37      5.78 o 
   3   9   1      176.31      150.85      8.18 o 
   4   9   1      170.83      151.08      9.89 o 
   5   9   1      578.21      557.27     15.42 o 
   6   9   1      114.13      112.72      8.65 o 
   7   9   1        1.69       -5.19      6.22 o 
   0  10   1       20.97       20.58      7.23 o 
   1  10   1       14.83       16.59      4.55 o 
   2  10   1       87.30       73.25      6.76 o 
   3  10   1      168.94      164.16      8.79 o 
   4  10   1      129.67      115.81      8.10 o 
   5  10   1      295.14      305.96     12.52 o 
   6  10   1       27.83       20.41      7.05 o 
   1  11   1      174.21      168.03      7.92 o 
   2  11   1      114.71      111.87      8.81 o 
   3  11   1       76.97       71.46      7.11 o 
   4  11   1       23.59       22.08      5.88 o 
   5  11   1        3.99        8.82      5.97 o 
   6  11   1        1.95       -0.30      6.01 o 
   0  12   1      471.21      455.73     18.30 o 
   1  12   1        0.04        5.69      5.00 o 
   2  12   1       23.30       18.01      5.89 o 
   3  12   1       80.60       70.06      8.02 o 
   4  12   1        1.05       -6.02      5.42 o 
   5  12   1       30.14       26.54      6.69 o 
   1  13   1        2.76        1.46      5.27 o 
   2  13   1        1.55        9.17      5.51 o 
   3  13   1        2.92        1.54      6.48 o 
   4  13   1       20.49       31.66      6.91 o 
   0  14   1        4.96       -8.80      7.33 o 
   1  14   1        0.36       -6.62      5.15 o 
   2  14   1       40.51       48.00      7.28 o 
   3  14   1       68.22       77.02      8.90 o 
   1  15   1        7.46       21.55      6.93 o 
   0   0   2     2727.20     2675.82     66.61 o 
   1   0   2        0.49        3.78      1.46 o 
   2   0   2    38245.79    40552.42    606.78 o 
   3   0   2        6.68       -0.55      2.07 o 
   4   0   2     3670.34     3758.64     63.00 o 
   5   0   2       38.14       21.13      5.72 o 
   6   0   2        9.24       -3.46      5.04 o 
   7   0   2       15.96       18.44      7.30 o 
   8   0   2       11.04        9.95     13.76 o 
   1   1   2      467.87      436.88      5.66 o 
   2   1   2       65.45       65.45      3.38 o 
   3   1   2     3815.77     3853.58     40.74 o 
   4   1   2      284.65      303.69      7.24 o 
   5   1   2      343.70      365.77      9.37 o 
   6   1   2      238.72      259.87      8.67 o 
   7   1   2       28.84       31.63      6.01 o 
   8   1   2        3.24        7.40      8.19 o 
   0   2   2    18970.33    18359.53    253.84 o 
   1   2   2    12998.30    12868.64    132.11 o 
   2   2   2     6811.96     6567.65     69.17 o 
   3   2   2     2546.92     2422.40     26.97 o 
   4   2   2      568.02      521.98      9.79 o 
   5   2   2       31.30       27.43      4.42 o 
   6   2   2        6.98        2.61      4.28 o 
   7   2   2       10.46        9.93      5.02 o 
   8   2   2        1.06        2.81      7.09 o 
   1   3   2     1104.47     1090.46     13.03 o 
   2   3   2     6430.85     6009.73     63.84 o 
   3   3   2        0.01        1.08      2.40 o 
   4   3   2       80.40       88.67      6.68 o 
   5   3   2      162.66      159.69      6.64 o 
   6   3   2      366.16      344.92     11.53 o 
   7   3   2       15.27       17.19      5.99 o 
   8   3   2        0.17      -12.85      8.57 o 
   0   4   2      550.04      600.87     12.34 o 
   1   4   2      886.93      910.18     11.77 o 
   2   4   2        1.36       -0.58      2.29 o 
   3   4   2     2715.20     2710.44     33.60 o 
   4   4   2       88.91      109.37      5.30 o 
   5   4   2      708.28      680.63     13.90 o 
   6   4   2        0.01       10.46      4.82 o 
   7   4   2       63.44       65.36      8.00 o 
   8   4   2       52.10       63.86      8.88 o 
   1   5   2     1368.96     1327.98     16.43 o 
   2   5   2      286.37      284.61      6.26 o 
   3   5   2      129.49      145.47      5.39 o 
   4   5   2       90.56       94.48      4.88 o 
   5   5   2       28.60       23.81      5.57 o 
   6   5   2      158.19      179.18      9.13 o 
   7   5   2       61.60       48.08      6.16 o 
   8   5   2        0.13       -4.19      6.95 o 
   0   6   2     3858.31     3500.45     54.01 o 
   1   6   2      170.78      187.29      6.25 o 
   2   6   2     2040.34     1910.87     22.97 o 
   3   6   2       26.86       28.45      3.57 o 
   4   6   2      234.11      216.15      8.57 o 
   5   6   2       15.37       10.92      5.11 o 
   6   6   2      163.14      175.46      9.28 o 
   7   6   2       74.90       72.39      7.59 o 
   8   6   2       87.32       87.76      9.95 o 
   1   7   2      664.55      630.86     10.71 o 
   2   7   2      748.16      759.05     12.03 o 
   3   7   2      264.85      292.89      9.57 o 
   4   7   2      216.21      215.03     10.12 o 
   5   7   2       10.24        5.22      5.14 o 
   6   7   2       13.10       16.20      6.11 o 
   7   7   2       53.81       76.67      7.89 o 
   0   8   2      753.60      646.78     16.06 o 
   1   8   2      704.57      754.93     13.19 o 
   2   8   2      497.23      516.37     10.08 o 
   3   8   2       94.25      117.77      7.02 o 
   4   8   2       44.42       39.16      5.71 o 
   5   8   2        1.15        2.58      5.21 o 
   6   8   2        2.29        6.61      6.00 o 
   7   8   2      118.71      117.17      8.84 o 
   1   9   2       44.17       43.34      4.55 o 
   2   9   2      134.28      123.22      6.64 o 
   3   9   2      208.44      199.40      9.13 o 
   4   9   2       51.74       50.22      6.29 o 
   5   9   2      226.61      219.39     10.48 o 
   6   9   2        0.42       -3.81      5.56 o 
   7   9   2        6.37       -3.36      6.66 o 
   0  10   2      253.48      241.05     12.23 o 
   1  10   2       67.15       70.68      5.79 o 
   2  10   2      819.58      787.59     16.22 o 
   3  10   2      125.95      122.46      8.01 o 
   4  10   2       33.83       23.87      6.21 o 
   5  10   2       58.39       50.19      7.05 o 
   6  10   2        0.01       -8.03      5.36 o 
   1  11   2      823.62      806.96     15.04 o 
   2  11   2      187.10      206.69     19.99 o 
   3  11   2       55.84       48.43      6.50 o 
   4  11   2        1.35       -4.43      5.01 o 
   5  11   2       77.55       74.74      7.92 o 
   6  11   2        0.19       -2.95      6.19 o 
   0  12   2      493.94      482.85     18.53 o 
   1  12   2      376.51      370.44     13.16 o 
   2  12   2      120.51      119.53      8.36 o 
   3  12   2        0.00       -4.38      5.08 o 
   4  12   2        3.63       -2.82      5.48 o 
   5  12   2        0.04       -5.21      5.59 o 
   1  13   2      287.64      319.38     12.86 o 
   2  13   2      126.46      118.70      9.18 o 
   3  13   2       11.98       14.10      6.53 o 
   4  13   2        2.80        1.12      5.98 o 
   0  14   2      105.40      100.21     13.26 o 
   1  14   2       55.10       48.42      7.17 o 
   2  14   2        0.83       -3.43      5.36 o 
   3  14   2       95.86      100.06      9.68 o 
   1  15   2       38.37       51.27      7.82 o 
   1   1   3      319.56      324.32      4.94 o 
   2   1   3       78.15       75.33      3.14 o 
   3   1   3      740.84      771.56     10.82 o 
   4   1   3     3910.96     4106.50     44.39 o 
   5   1   3        7.21        8.82      3.63 o 
   6   1   3       15.28       13.56      4.50 o 
   7   1   3        0.69       -7.35      4.90 o 
   8   1   3       27.57       30.42      8.01 o 
   0   2   3       31.81       42.75      3.09 o 
   1   2   3     1053.58      857.55     12.84 o 
   2   2   3     2000.62     1983.80     21.90 o 
   3   2   3      964.73     1015.25     13.95 o 
   4   2   3      479.10      535.26      9.52 o 
   5   2   3      697.68      703.03     12.13 o 
   6   2   3      516.43      465.87     11.97 o 
   7   2   3      112.48      120.99      8.27 o 
   8   2   3        1.28       11.68     10.57 o 
   1   3   3     3129.18     3077.38     33.72 o 
   2   3   3     1012.83      951.97     13.54 o 
   3   3   3      684.13      698.81     10.35 o 
   4   3   3       92.74       97.43      4.95 o 
   5   3   3       20.35       17.38      3.50 o 
   6   3   3     1361.87     1387.79     22.62 o 
   7   3   3       63.19       70.09      7.64 o 
   8   3   3        1.83       -0.76      6.82 o 
   0   4   3      157.66      148.02      8.98 o 
   1   4   3      200.77      179.28      4.74 o 
   2   4   3     2132.68     2055.10     24.56 o 
   3   4   3     1356.65     1333.08     18.90 o 
   4   4   3       80.70       91.18      5.52 o 
   5   4   3       63.35       59.94      5.73 o 
   6   4   3      966.71      965.16     19.43 o 
   7   4   3       80.63       82.77      8.66 o 
   8   4   3        4.89        4.92      6.99 o 
   1   5   3       19.17       12.07      2.51 o 
   2   5   3      455.75      460.09      8.98 o 
   3   5   3      215.45      273.35      9.46 o 
   4   5   3       13.54       13.78      3.45 o 
   5   5   3        4.06       -4.56      3.91 o 
   6   5   3      530.73      514.07     16.82 o 
   7   5   3        2.54        7.06      6.05 o 
   8   5   3       46.25       45.18      9.38 o 
   0   6   3     3297.06     3006.50     47.32 o 
   1   6   3     1565.30     1531.63     19.19 o 
   2   6   3       62.54       58.38      3.73 o 
   3   6   3       88.24       89.58      4.94 o 
   4   6   3      139.10      122.62      6.89 o 
   5   6   3        9.69        8.13      4.98 o 
   6   6   3       55.20       51.07      6.63 o 
   7   6   3      330.40      344.42     14.95 o 
   8   6   3       11.54       33.37      8.85 o 
   1   7   3        0.21       -3.79      2.79 o 
   2   7   3      345.38      321.86      7.91 o 
   3   7   3        3.05       -0.77      3.26 o 
   4   7   3       75.48       80.36      6.70 o 
   5   7   3       71.02       82.18      6.97 o 
   6   7   3        4.31        7.80      5.24 o 
   7   7   3       33.28       39.95      8.29 o 
   0   8   3      597.39      556.10     16.31 o 
   1   8   3      334.62      313.99     10.62 o 
   2   8   3        0.74       -0.78      3.17 o 
   3   8   3      657.52      646.96     13.67 o 
   4   8   3      464.69      467.07     13.16 o 
   5   8   3      321.17      333.97     12.05 o 
   6   8   3       41.96       50.72      7.35 o 
   7   8   3        1.88        5.15      6.06 o 
   1   9   3        9.04        3.99      3.60 o 
   2   9   3      310.52      267.52      9.20 o 
   3   9   3        0.00       -4.42      4.39 o 
   4   9   3      769.29      834.40     17.79 o 
   5   9   3        2.43        3.82      5.42 o 
   6   9   3      135.56      133.21      9.08 o 
   7   9   3       16.93       21.92      7.55 o 
   0  10   3       15.30       13.71      6.08 o 
   1  10   3       56.22       52.08      5.25 o 
   2  10   3        3.60        6.71      6.08 o 
   3  10   3       62.79       73.58      6.79 o 
   4  10   3      277.44      267.91     11.25 o 
   5  10   3      103.14      118.79      8.52 o 
   6  10   3       16.22        3.82      6.07 o 
   1  11   3      450.51      467.43     12.83 o 
   2  11   3       56.59       47.14      6.22 o 
   3  11   3       45.61       43.25      6.72 o 
   4  11   3        9.51        0.80      5.30 o 
   5  11   3        2.85       -5.24      5.59 o 
   6  11   3        2.00       -8.50      5.67 o 
   0  12   3      181.82      188.29     12.44 o 
   1  12   3      605.19      619.80     15.53 o 
   2  12   3       47.09       54.26      6.77 o 
   3  12   3       65.44       63.59      8.14 o 
   4  12   3       82.71       82.26      8.11 o 
   5  12   3       22.67       30.66      7.10 o 
   1  13   3       32.05       30.12      6.19 o 
   2  13   3      398.00      408.64     15.47 o 
   3  13   3        8.42        5.35      5.59 o 
   4  13   3       22.13       22.56      6.71 o 
   0  14   3        0.43        0.15      9.19 o 
   1  14   3       40.05       33.81      6.86 o 
   2  14   3       23.67       20.49      6.25 o 
   3  14   3       15.39        6.74      6.19 o 
   1  15   3        9.09       14.39      6.49 o 
   0   0   4      596.95      519.60     12.61 o 
   1   0   4    25360.16    26639.73    403.07 o 
   2   0   4      389.70      403.00      8.98 o 
   3   0   4     1237.66     1124.27     21.98 o 
   4   0   4       44.83       54.36      6.17 o 
   5   0   4        0.06       -1.08      4.77 o 
   6   0   4      432.49      404.08     14.71 o 
   7   0   4        0.00       -8.44      5.63 o 
   8   0   4       12.27        5.38     11.30 o 
   1   1   4     7715.30     7443.77     76.63 o 
   2   1   4     2188.59     2183.91     24.57 o 
   3   1   4      370.96      365.36      8.31 o 
   4   1   4      596.60      590.21     10.03 o 
   5   1   4        4.79        6.52      3.64 o 
   6   1   4      121.48      120.04      6.58 o 
   7   1   4        7.07       -0.10      5.39 o 
   8   1   4        0.10       -4.14      6.79 o 
   0   2   4    28430.93    28923.64    557.20 o 
   1   2   4      361.00      326.80      5.54 o 
   2   2   4     1076.92     1030.98     13.22 o 
   3   2   4      729.33      793.80     11.22 o 
   4   2   4       32.80       30.37      3.63 o 
   5   2   4      926.58      972.79     14.93 o 
   6   2   4      692.31      655.80     13.48 o 
   7   2   4       55.06       40.84      7.41 o 
   8   2   4        0.02       -9.50      6.33 o 
   1   3   4      291.24      265.97      7.48 o 
   2   3   4     4163.21     4034.92     42.24 o 
   3   3   4      541.18      575.97      9.56 o 
   4   3   4     1914.22     1932.68     23.50 o 
   5   3   4      147.66      174.58      6.67 o 
   6   3   4      529.56      527.89     13.46 o 
   7   3   4      228.96      222.44     11.92 o 
   8   3   4       16.50        6.65      7.69 o 
   0   4   4     9140.86     8944.64    126.73 o 
   1   4   4      626.20      611.11      9.00 o 
   2   4   4        6.68        5.69      2.33 o 
   3   4   4      132.35      125.41      5.25 o 
   4   4   4       17.51       21.15      4.42 o 
   5   4   4      389.92      396.34     11.74 o 
   6   4   4       15.69       20.23      5.68 o 
   7   4   4      153.48      168.17     10.82 o 
   8   4   4       68.90       58.74      9.74 o 
   1   5   4      632.36      605.09      9.91 o 
   2   5   4       69.16       62.22      3.53 o 
   3   5   4      505.87      505.95      9.71 o 
   4   5   4      371.30      365.40     11.04 o 
   5   5   4       11.25        7.07      4.63 o 
   6   5   4        9.61        9.94      4.64 o 
   7   5   4       13.37       28.25      6.38 o 
   8   5   4        9.34        1.69      7.69 o 
   0   6   4     1362.22     1449.37     26.01 o 
   1   6   4     4342.49     4526.50     48.34 o 
   2   6   4     2603.30     2719.87     31.03 o 
   3   6   4      167.37      188.08      6.65 o 
   4   6   4      386.57      377.42     13.66 o 
   5   6   4       51.16       51.76      6.99 o 
   6   6   4       22.57       22.39      6.97 o 
   7   6   4       95.17       95.53      8.18 o 
   8   6   4        0.11       -3.42      7.64 o 
   1   7   4     2091.77     2031.89     24.78 o 
   2   7   4        3.90        3.89      2.91 o 
   3   7   4        0.40       -1.87      3.22 o 
   4   7   4        0.91       -1.74      4.23 o 
   5   7   4      453.21      452.55     13.38 o 
   6   7   4      325.79      353.84     15.68 o 
   7   7   4        0.01       -6.84      5.81 o 
   0   8   4      561.13      574.50     16.84 o 
   1   8   4        4.29       -1.75      2.98 o 
   2   8   4       45.82       52.69      4.39 o 
   3   8   4       20.19       15.84      4.66 o 
   4   8   4       74.80       81.99      6.71 o 
   5   8   4      551.92      582.44     14.92 o 
   6   8   4       40.77       49.00      7.27 o 
   7   8   4        7.33        7.49      6.57 o 
   1   9   4       81.98       78.10      5.86 o 
   2   9   4       99.87      107.22      6.89 o 
   3   9   4       70.71       73.96      7.39 o 
   4   9   4        4.01       11.55      5.22 o 
   5   9   4      104.96      121.12      8.46 o 
   6   9   4       24.84       15.84      6.13 o 
   7   9   4        0.88       -9.88      6.82 o 
   0  10   4     1559.79     1569.06     31.53 o 
   1  10   4        5.42       -0.53      3.87 o 
   2  10   4      281.25      275.04     10.69 o 
   3  10   4       42.74       47.45      6.07 o 
   4  10   4       63.09       66.08      6.87 o 
   5  10   4       42.48       38.03      8.65 o 
   6  10   4        9.15        7.97      6.00 o 
   1  11   4      292.55      287.59     11.03 o 
   2  11   4      164.63      184.51     11.30 o 
   3  11   4        3.41       -5.10      4.83 o 
   4  11   4        6.26        7.68      5.68 o 
   5  11   4        5.86        3.94      6.00 o 
   6  11   4       13.17        6.10      6.39 o 
   0  12   4      353.40      340.16     16.10 o 
   1  12   4      337.94      311.01     12.17 o 
   2  12   4      124.88      134.73      8.90 o 
   3  12   4       81.98       80.91      8.20 o 
   4  12   4        0.04       -2.55      5.60 o 
   5  12   4       45.58       42.30      7.36 o 
   1  13   4       53.89       46.58      6.68 o 
   2  13   4        2.62        9.64      5.68 o 
   3  13   4        2.47       -3.90      5.60 o 
   4  13   4       21.50       20.28      7.11 o 
   0  14   4       17.15       32.69      9.92 o 
   1  14   4       86.02       84.53      8.13 o 
   2  14   4      125.47      121.60      9.19 o 
   3  14   4       15.12       12.02      6.44 o 
   1   1   5      495.56      419.06      6.59 o 
   2   1   5       41.97       48.79      2.60 o 
   3   1   5      192.21      221.12      7.14 o 
   4   1   5      610.26      628.93     10.85 o 
   5   1   5       47.21       51.63      4.57 o 
   6   1   5      165.15      155.28      7.21 o 
   7   1   5      238.86      245.69     12.02 o 
   8   1   5        0.47       -5.11      8.42 o 
   0   2   5    45707.71    47223.81    725.49 o 
   1   2   5     2932.10     2848.88     32.94 o 
   2   2   5       60.46       48.04      2.77 o 
   3   2   5      425.93      396.94      7.29 o 
   4   2   5     1205.14     1192.20     16.12 o 
   5   2   5      151.04      145.88      6.29 o 
   6   2   5       98.13       97.60      6.66 o 
   7   2   5       64.69       63.94      8.26 o 
   8   2   5       26.95        8.49      7.71 o 
   1   3   5     2334.22     2213.74     29.81 o 
   2   3   5      756.19      801.67     10.90 o 
   3   3   5        0.31        0.50      2.59 o 
   4   3   5     1713.10     1802.55     23.34 o 
   5   3   5      542.04      522.09     10.42 o 
   6   3   5        1.19       13.20      5.31 o 
   7   3   5       19.79       18.47      6.82 o 
   8   3   5       61.47       71.83     10.76 o 
   0   4   5     3939.59     4025.11     59.63 o 
   1   4   5      428.43      461.71      8.10 o 
   2   4   5     1028.82     1046.05     13.70 o 
   3   4   5      231.54      249.15      6.19 o 
   4   4   5       82.58       97.05      5.15 o 
   5   4   5      168.21      175.86      7.82 o 
   6   4   5        0.22       -0.94      4.93 o 
   7   4   5      105.80       88.14      8.91 o 
   8   4   5       22.97       24.03      8.49 o 
   1   5   5     1835.22     1823.09     21.56 o 
   2   5   5       44.84       33.66      3.14 o 
   3   5   5      608.38      580.55     14.30 o 
   4   5   5        0.94        3.42      3.51 o 
   5   5   5      451.29      441.48     13.29 o 
   6   5   5       10.61       14.09      5.36 o 
   7   5   5        1.79        2.72      6.95 o 
   8   5   5        1.26       -8.88      7.53 o 
   0   6   5      883.79      777.84     16.69 o 
   1   6   5        3.56        5.17      2.73 o 
   2   6   5        0.95       -0.17      2.61 o 
   3   6   5      158.20      141.22      6.09 o 
   4   6   5        3.19       -1.46      3.52 o 
   5   6   5      168.39      167.52      8.84 o 
   6   6   5       58.51       53.05      7.11 o 
   7   6   5      232.96      245.33     14.17 o 
   8   6   5       77.70       94.22     11.09 o 
   1   7   5      210.39      186.88      6.43 o 
   2   7   5      521.39      531.68     10.03 o 
   3   7   5        0.04       -2.86      3.50 o 
   4   7   5      228.27      229.73     10.60 o 
   5   7   5     1243.35     1299.17     23.67 o 
   6   7   5        4.27        0.89      5.42 o 
   7   7   5        8.57       -4.88      6.82 o 
   0   8   5      247.82      282.28     11.81 o 
   1   8   5       24.55       34.08      3.96 o 
   2   8   5       47.51       46.44      4.70 o 
   3   8   5      381.99      373.96     11.32 o 
   4   8   5      953.87      923.08     17.67 o 
   5   8   5       76.28       80.41      7.19 o 
   6   8   5       37.18       29.59      5.78 o 
   7   8   5        2.81       -6.59      6.90 o 
   1   9   5        7.36        8.81      3.79 o 
   2   9   5      260.01      267.98      9.65 o 
   3   9   5       76.49       72.58      6.65 o 
   4   9   5       17.34       16.15      5.23 o 
   5   9   5        0.84        6.02      5.32 o 
   6   9   5        2.06       -6.60      6.22 o 
   7   9   5        0.13      -10.52      7.06 o 
   0  10   5       13.89       15.03      6.15 o 
   1  10   5      721.62      790.17     14.45 o 
   2  10   5      636.45      653.67     14.69 o 
   3  10   5       53.81       52.55      6.42 o 
   4  10   5       13.83        7.29      5.15 o 
   5  10   5      107.19      103.52      8.35 o 
   6  10   5       10.42       11.66      7.27 o 
   1  11   5        2.56        2.58      4.51 o 
   2  11   5       59.05       60.30      6.66 o 
   3  11   5        1.80       -4.15      5.42 o 
   4  11   5        0.03       -2.62      5.19 o 
   5  11   5        2.63        6.11      5.84 o 
   0  12   5        2.21       12.09      6.92 o 
   1  12   5        1.07        9.02      5.42 o 
   2  12   5       18.68       22.84      5.78 o 
   3  12   5      162.13      167.65      9.82 o 
   4  12   5        8.17       12.80      5.98 o 
   5  12   5       15.86       11.58      6.31 o 
   1  13   5       95.55       91.72      7.84 o 
   2  13   5        1.88       -1.28      5.67 o 
   3  13   5        0.69       -0.98      5.42 o 
   4  13   5       80.97       71.16      8.69 o 
   0  14   5       29.78       48.41     11.16 o 
   1  14   5       89.26       93.09      8.86 o 
   2  14   5        3.90        4.95      6.37 o 
   3  14   5       13.21       24.78      6.79 o 
   0   0   6    15581.92    16229.57    379.11 o 
   1   0   6      492.44      469.09      9.14 o 
   2   0   6        1.26       -0.70      3.44 o 
   3   0   6     2055.34     2123.14     34.13 o 
   4   0   6        4.91        8.69      3.67 o 
   5   0   6        8.31        0.61      4.80 o 
   6   0   6       88.57       69.05      9.18 o 
   7   0   6      770.47      733.27     25.65 o 
   8   0   6      212.56      216.96     26.53 o 
   1   1   6     6297.50     6099.98     67.05 o 
   2   1   6      109.61      118.94      3.52 o 
   3   1   6       12.91       17.23      2.68 o 
   4   1   6        0.00       -4.18      2.79 o 
   5   1   6       44.07       55.38      4.97 o 
   6   1   6        7.23        3.06      4.90 o 
   7   1   6        6.48       -1.92      5.31 o 
   8   1   6        4.42       -6.19      8.33 o 
   0   2   6    18647.42    18852.93    283.09 o 
   1   2   6     1749.06     1562.05     19.15 o 
   2   2   6     1592.24     1530.10     18.38 o 
   3   2   6      224.65      225.79      5.91 o 
   4   2   6        9.17       21.30      3.58 o 
   5   2   6       53.86       60.34      4.84 o 
   6   2   6      436.19      463.25     12.69 o 
   7   2   6       50.01       48.15      7.53 o 
   8   2   6        2.50       -8.61      7.61 o 
   1   3   6       70.47       74.29      3.46 o 
   2   3   6      497.43      434.24      7.59 o 
   3   3   6       11.49       14.58      2.82 o 
   4   3   6      201.94      222.44      6.78 o 
   5   3   6       78.70       75.61      5.07 o 
   6   3   6        0.48       -7.55      5.03 o 
   7   3   6       37.16       33.02      8.01 o 
   8   3   6        8.12        5.19      7.66 o 
   0   4   6     1134.83     1081.25     20.75 o 
   1   4   6      186.54      168.90      5.26 o 
   2   4   6     4000.48     4154.16     44.15 o 
   3   4   6      770.85      760.23     11.53 o 
   4   4   6      650.46      688.83     11.38 o 
   5   4   6        4.25        4.95      4.19 o 
   6   4   6       65.06       56.61      6.70 o 
   7   4   6       16.87       16.23      8.43 o 
   8   4   6       15.90       14.70      8.36 o 
   1   5   6      146.14      138.14      5.80 o 
   2   5   6      114.78      131.36      5.70 o 
   3   5   6      157.51      169.81      6.30 o 
   4   5   6        0.00        1.38      3.71 o 
   5   5   6       86.61      103.10      6.88 o 
   6   5   6        2.97       -2.43      5.30 o 
   7   5   6      109.38      127.89     11.01 o 
   8   5   6        0.25       -7.20      7.29 o 
   0   6   6     4516.36     4485.00     68.00 o 
   1   6   6      691.44      649.21     10.60 o 
   2   6   6        9.39        7.63      2.87 o 
   3   6   6      282.04      293.65      8.79 o 
   4   6   6       48.68       41.01      4.74 o 
   5   6   6      876.66      854.49     16.68 o 
   6   6   6       14.24       18.50      6.50 o 
   7   6   6       89.99       80.41     10.10 o 
   1   7   6      117.05      117.71      5.40 o 
   2   7   6       70.38       66.04      4.65 o 
   3   7   6       24.60       26.54      4.22 o 
   4   7   6       28.18       24.56      4.03 o 
   5   7   6       32.16       35.62      5.91 o 
   6   7   6        0.26        0.24      5.56 o 
   7   7   6        0.95       -0.94      7.47 o 
   0   8   6      480.82      526.25     14.68 o 
   1   8   6      102.52      116.02      5.72 o 
   2   8   6       58.47       70.23      4.87 o 
   3   8   6      368.48      365.76     11.24 o 
   4   8   6      110.16      117.46     11.15 o 
   5   8   6      114.37      103.74      8.07 o 
   6   8   6        8.02       13.11      6.65 o 
   7   8   6        2.51        1.78      7.65 o 
   1   9   6      813.53      793.06     13.84 o 
   2   9   6        0.28        4.20      4.64 o 
   3   9   6      102.15       91.66      6.98 o 
   4   9   6        0.92       -2.87      4.57 o 
   5   9   6      240.49      242.67     10.82 o 
   6   9   6        0.57       -4.77      6.85 o 
   0  10   6      539.51      544.05     16.88 o 
   1  10   6      112.40      116.14      6.68 o 
   2  10   6      130.42      151.34      8.13 o 
   3  10   6      185.40      171.03      9.57 o 
   4  10   6       21.06       22.34      5.73 o 
   5  10   6       17.21       14.59      6.00 o 
   6  10   6        9.34        1.23      6.76 o 
   1  11   6      184.14      209.04      9.22 o 
   2  11   6       71.83       43.97      6.18 o 
   3  11   6      228.87      245.48     11.03 o 
   4  11   6        0.03       -1.21      5.34 o 
   5  11   6       85.69       94.14      8.38 o 
   0  12   6      368.30      388.31     17.13 o 
   1  12   6      256.31      241.99     10.80 o 
   2  12   6      144.20      145.15     10.60 o 
   3  12   6       23.31       23.28      6.13 o 
   4  12   6        2.22       -0.82      5.99 o 
   5  12   6        8.87        1.47      6.47 o 
   1  13   6        9.45        7.07      5.39 o 
   2  13   6       89.96       98.92      8.74 o 
   3  13   6       36.59       33.86      6.76 o 
   4  13   6        0.21        5.50      5.87 o 
   0  14   6        1.85        2.58      8.52 o 
   1  14   6        3.94       -0.33      5.37 o 
   2  14   6        0.60        9.84      6.16 o 
   1   1   7      367.91      355.43      8.94 o 
   2   1   7       38.78       41.42      3.00 o 
   3   1   7      233.91      268.36      6.13 o 
   4   1   7      833.08      864.34     13.27 o 
   5   1   7        4.18        4.19      3.60 o 
   6   1   7      429.44      463.19     13.65 o 
   7   1   7        0.08       -4.91      5.55 o 
   8   1   7       12.13       -0.15      8.59 o 
   0   2   7    39641.57    38929.20    989.84 o 
   1   2   7     4697.08     4682.50     55.34 o 
   2   2   7        3.56        2.15      1.91 o 
   3   2   7      262.73      289.59      6.34 o 
   4   2   7      109.34      113.55      5.01 o 
   5   2   7       11.05       10.28      3.75 o 
   6   2   7       26.86       37.90      6.47 o 
   7   2   7       32.85       40.56      8.04 o 
   8   2   7        0.36        7.62      8.23 o 
   1   3   7       26.80       22.50      2.53 o 
   2   3   7      676.11      693.20     10.05 o 
   3   3   7      545.94      579.34      9.99 o 
   4   3   7     1080.48     1091.05     15.35 o 
   5   3   7      297.15      296.77      8.28 o 
   6   3   7       53.03       57.39      6.64 o 
   7   3   7        3.85       -6.41      6.55 o 
   8   3   7        6.63       14.14      8.82 o 
   0   4   7     1238.96     1058.38     24.14 o 
   1   4   7      766.35      796.14     13.04 o 
   2   4   7        9.38        9.08      2.72 o 
   3   4   7      595.81      581.54     10.65 o 
   4   4   7      168.71      159.89      6.31 o 
   5   4   7      167.33      173.12      8.58 o 
   6   4   7      128.52      138.22      9.40 o 
   7   4   7       71.06       69.57      9.25 o 
   8   4   7        0.44        1.11      8.04 o 
   1   5   7        5.12        5.43      2.59 o 
   2   5   7     3755.64     3817.26     45.41 o 
   3   5   7      275.87      285.39      7.17 o 
   4   5   7      302.51      315.35      9.18 o 
   5   5   7      133.16      149.55      7.81 o 
   6   5   7       72.78       68.04      8.78 o 
   7   5   7        0.91        2.51      7.16 o 
   8   5   7        0.80        1.31      8.84 o 
   0   6   7     1778.06     1934.05     33.16 o 
   1   6   7       78.13       84.98      4.51 o 
   2   6   7      226.09      232.91      7.19 o 
   3   6   7        7.19        3.50      2.83 o 
   4   6   7       26.21       17.73      4.29 o 
   5   6   7       24.33       35.06      5.58 o 
   6   6   7      166.95      179.05     11.98 o 
   7   6   7        0.56      -10.19      6.79 o 
   1   7   7        0.31       -2.58      2.86 o 
   2   7   7       38.83       52.97      4.45 o 
   3   7   7       63.76       74.75      5.95 o 
   4   7   7       48.68       52.02      5.81 o 
   5   7   7        3.75        7.08      5.17 o 
   6   7   7      257.49      232.67     16.53 o 
   7   7   7        6.78       23.10      8.21 o 
   0   8   7      251.31      270.06     11.83 o 
   1   8   7       11.42       18.05      3.79 o 
   2   8   7     1454.20     1466.87     20.26 o 
   3   8   7       17.65        8.02      4.40 o 
   4   8   7       21.31       11.43      4.55 o 
   5   8   7       71.90       70.10      6.91 o 
   6   8   7       31.84       46.19      8.58 o 
   7   8   7       12.13       15.27      8.10 o 
   1   9   7      543.79      489.65     10.86 o 
   2   9   7      489.32      471.57     11.74 o 
   3   9   7      134.88      123.53      8.24 o 
   4   9   7       31.52       27.34      5.58 o 
   5   9   7        0.19       11.59      5.47 o 
   6   9   7       15.51       12.02      8.73 o 
   0  10   7      766.75      832.78     23.38 o 
   1  10   7      608.93      577.51     12.30 o 
   2  10   7      237.94      236.78      9.45 o 
   3  10   7       12.14        6.14      4.79 o 
   4  10   7       95.03       97.37      7.73 o 
   5  10   7      110.42       99.20      8.82 o 
   6  10   7       33.73       22.64      9.28 o 
   1  11   7        0.91       -3.15      4.33 o 
   2  11   7      446.16      459.22     14.10 o 
   3  11   7        0.01        3.81      5.06 o 
   4  11   7       26.51       25.77      6.70 o 
   5  11   7       22.75       36.08      9.25 o 
   0  12   7       47.50       58.30      8.66 o 
   1  12   7       54.85       49.15      6.58 o 
   2  12   7        7.89        9.44      5.55 o 
   3  12   7        0.32       -6.57      4.91 o 
   4  12   7       18.05       28.61      6.53 o 
   5  12   7       30.33       19.23      6.86 o 
   1  13   7       33.35       36.93      6.43 o 
   2  13   7        7.12        7.33      5.58 o 
   3  13   7      101.45      109.56      8.86 o 
   4  13   7        0.10        1.06      6.04 o 
   0  14   7       27.51       39.66     10.85 o 
   1  14   7       34.07       32.77      6.63 o 
   2  14   7        0.00       -5.97      5.96 o 
   0   0   8     1035.84      907.79     48.39 o 
   1   0   8       10.43       13.34      2.38 o 
   2   0   8      864.49      885.16     18.53 o 
   3   0   8       80.55       64.60      6.11 o 
   4   0   8        0.01        6.10      4.70 o 
   5   0   8      203.37      194.15     12.78 o 
   6   0   8      161.30      152.20     16.22 o 
   7   0   8      601.53      608.12     30.01 o 
   8   0   8       24.22       29.93     20.56 o 
   1   1   8     5285.47     5061.36     56.66 o 
   2   1   8      272.81      285.83      8.36 o 
   3   1   8        0.52       -1.84      2.31 o 
   4   1   8        0.71        2.57      3.10 o 
   5   1   8        2.69        4.44      3.81 o 
   6   1   8       18.73       18.05      5.23 o 
   7   1   8       26.23       10.36      6.32 o 
   8   1   8        5.18        1.89      8.56 o 
   0   2   8     1394.03      935.68     38.07 o 
   1   2   8     2083.95     2103.20     25.10 o 
   2   2   8        3.70        5.58      2.39 o 
   3   2   8      565.38      591.30      9.53 o 
   4   2   8      386.89      433.07      8.57 o 
   5   2   8       12.98       11.20      3.94 o 
   6   2   8      704.28      700.36     17.77 o 
   7   2   8       38.60       25.88      8.64 o 
   8   2   8       30.41       29.27     10.31 o 
   1   3   8       72.50       81.35      4.12 o 
   2   3   8      338.63      347.15      8.28 o 
   3   3   8       97.16      124.57      4.81 o 
   4   3   8      570.23      568.83     10.06 o 
   5   3   8       23.46       32.99      4.86 o 
   6   3   8       35.52       31.42      6.74 o 
   7   3   8       14.68       -9.78      6.52 o 
   8   3   8        0.01       -9.94      8.15 o 
   0   4   8      432.42      486.05     15.30 o 
   1   4   8      651.85      708.66     16.75 o 
   2   4   8      262.29      293.79      7.43 o 
   3   4   8      274.34      244.62      6.73 o 
   4   4   8      207.30      209.46      6.78 o 
   5   4   8        1.12       -1.52      4.73 o 
   6   4   8       25.98       19.64      7.14 o 
   7   4   8      144.88      135.46     11.23 o 
   8   4   8       16.35        4.50     10.68 o 
   1   5   8      141.57      173.69      6.36 o 
   2   5   8       13.76       10.34      2.88 o 
   3   5   8        0.74        0.26      2.84 o 
   4   5   8      371.84      357.73      9.36 o 
   5   5   8      143.12      155.01      8.58 o 
   6   5   8       15.99       15.22      7.09 o 
   7   5   8       26.47       20.98      7.97 o 
   8   5   8        0.07       -1.76      8.22 o 
   0   6   8     1020.69     1222.35     23.48 o 
   1   6   8        6.38       15.85      3.05 o 
   2   6   8      520.05      539.03     11.04 o 
   3   6   8        0.77        3.46      3.39 o 
   4   6   8      463.75      470.74     11.09 o 
   5   6   8        1.33        4.23      5.02 o 
   6   6   8      279.04      302.61     15.02 o 
   7   6   8        9.09        4.09      7.69 o 
   1   7   8       83.99       93.67      5.89 o 
   2   7   8       33.48       50.31      4.28 o 
   3   7   8        1.02        6.82      3.70 o 
   4   7   8       75.81       93.28      6.67 o 
   5   7   8        0.07        3.09      5.53 o 
   6   7   8       48.77       46.89      8.57 o 
   7   7   8        5.67       -1.52      7.31 o 
   0   8   8       11.92        8.22      5.24 o 
   1   8   8        2.64        1.41      3.75 o 
   2   8   8       11.87       13.39      3.63 o 
   3   8   8      148.35      145.27     10.21 o 
   4   8   8      172.65      152.86      8.24 o 
   5   8   8      274.77      250.41     12.41 o 
   6   8   8        7.13        1.89      7.00 o 
   7   8   8        0.02       -9.96      7.33 o 
   1   9   8     1206.21     1212.46     18.40 o 
   2   9   8       56.42       55.51      5.59 o 
   3   9   8       43.03       61.22      6.67 o 
   4   9   8       16.60        6.90      5.00 o 
   5   9   8       52.56       52.88      8.30 o 
   6   9   8        2.57        1.65      7.01 o 
   0  10   8        8.87       10.57      7.66 o 
   1  10   8      495.05      480.02     11.89 o 
   2  10   8       11.21       10.13      4.61 o 
   3  10   8       50.51       48.24      6.17 o 
   4  10   8        1.63       -3.61      5.40 o 
   5  10   8       59.87       58.88      8.28 o 
   6  10   8        0.88        7.05      8.51 o 
   1  11   8       84.60       84.48      6.71 o 
   2  11   8      369.51      328.14     12.23 o 
   3  11   8        0.05        1.32      4.88 o 
   4  11   8       32.42       42.86      6.59 o 
   5  11   8      136.34      114.12     15.21 o 
   0  12   8       93.47       91.57      9.90 o 
   1  12   8       80.58       78.93      6.89 o 
   2  12   8       16.01        5.65      5.32 o 
   3  12   8       41.57       34.30      6.49 o 
   4  12   8      100.21      106.43      9.54 o 
   1  13   8       31.94       31.63      6.77 o 
   2  13   8        6.24        8.94      5.80 o 
   3  13   8       19.78       10.88      5.90 o 
   0  14   8        5.81       21.29      9.67 o 
   1  14   8       13.26        9.84      5.89 o 
   2  14   8       18.11       26.72      6.74 o 
   1   1   9     1639.93     1711.16     21.30 o 
   2   1   9      814.01      792.78     12.69 o 
   3   1   9      243.76      212.32      6.82 o 
   4   1   9      734.36      744.83     11.35 o 
   5   1   9       23.41       25.19      4.85 o 
   6   1   9      395.81      435.99     13.81 o 
   7   1   9      141.34      117.57     11.57 o 
   8   1   9       17.89        8.04      8.94 o 
   0   2   9     4043.27     3663.00     77.02 o 
   1   2   9     1731.83     1681.83     20.82 o 
   2   2   9      897.54      873.61     13.07 o 
   3   2   9       87.78       89.58      3.71 o 
   4   2   9      214.93      214.35      6.24 o 
   5   2   9       14.35       10.92      4.75 o 
   6   2   9        9.03        9.23      5.67 o 
   7   2   9        5.94       -2.28      7.53 o 
   8   2   9        0.01        1.18      8.95 o 
   1   3   9      887.11      847.97     16.85 o 
   2   3   9      941.83      982.62     13.69 o 
   3   3   9     1669.86     1821.98     21.98 o 
   4   3   9      232.70      276.07      7.31 o 
   5   3   9      338.44      352.81     11.06 o 
   6   3   9       11.48        8.52      5.66 o 
   7   3   9       11.58        3.75      7.97 o 
   8   3   9       14.11       -7.61      8.15 o 
   0   4   9        8.78        8.38      3.87 o 
   1   4   9     6847.43     7246.36     80.46 o 
   2   4   9        8.99        3.33      2.55 o 
   3   4   9      166.73      182.35      6.03 o 
   4   4   9      321.01      320.06      8.88 o 
   5   4   9      238.09      234.30     11.08 o 
   6   4   9        7.20       -5.83      6.06 o 
   7   4   9        0.52       -1.46      7.89 o 
   8   4   9        0.25        7.31      8.88 o 
   1   5   9     1706.58     1725.51     24.69 o 
   2   5   9      188.84      155.08      5.64 o 
   3   5   9       28.94       37.70      3.76 o 
   4   5   9      175.82      200.17      7.52 o 
   5   5   9       73.11       81.60      9.46 o 
   6   5   9        0.14        8.56      6.74 o 
   7   5   9        0.95       -3.93      7.82 o 
   0   6   9       31.61       27.80      5.06 o 
   1   6   9      180.01      184.68      7.02 o 
   2   6   9        4.83        4.46      3.11 o 
   3   6   9        6.17        4.75      3.30 o 
   4   6   9      152.27      156.04      7.46 o 
   5   6   9       70.04       67.82      7.55 o 
   6   6   9      109.70      127.12     10.93 o 
   7   6   9       34.60       26.26      8.62 o 
   1   7   9       40.98       55.39      4.70 o 
   2   7   9      740.66      744.52     14.03 o 
   3   7   9        1.46       -1.73      4.07 o 
   4   7   9       17.92       17.32      4.94 o 
   5   7   9      160.29      140.61      9.58 o 
   6   7   9       94.12       81.22      9.62 o 
   7   7   9        0.67        5.04      7.85 o 
   0   8   9        6.62        6.77      5.04 o 
   1   8   9      254.05      269.76      8.60 o 
   2   8   9        2.40        1.15      3.45 o 
   3   8   9        1.95        0.25      3.44 o 
   4   8   9        6.55        3.79      5.28 o 
   5   8   9        1.30       -4.46      5.81 o 
   6   8   9        0.09       -4.03      6.64 o 
   7   8   9        0.01        7.48      8.18 o 
   1   9   9      184.40      177.90      7.59 o 
   2   9   9       31.76       46.81     10.18 o 
   3   9   9       13.62       14.94      4.88 o 
   4   9   9       84.26       75.58      6.43 o 
   5   9   9       14.81        7.67      6.48 o 
   6   9   9      114.18      111.43     11.09 o 
   0  10   9      272.95      297.82     15.39 o 
   1  10   9      476.47      478.91     12.05 o 
   2  10   9        0.38       -6.19      4.12 o 
   3  10   9        9.12        0.67      4.01 o 
   4  10   9        2.12       -6.80      5.33 o 
   5  10   9        0.44       -1.42      6.47 o 
   6  10   9       47.31       34.77     10.46 o 
   1  11   9       42.71       44.08      5.78 o 
   2  11   9      114.83      100.98      7.62 o 
   3  11   9       20.20        5.23      5.33 o 
   4  11   9       52.71       55.20      7.61 o 
   5  11   9        6.71       -0.41      6.73 o 
   0  12   9      101.52       91.54      9.90 o 
   1  12   9       19.32       12.89      5.24 o 
   2  12   9       33.32       36.69      6.26 o 
   3  12   9       19.60       17.88      5.89 o 
   4  12   9       21.40       18.48      6.71 o 
   1  13   9        8.69        5.53      6.07 o 
   2  13   9       59.10       73.79      8.57 o 
   3  13   9       10.82       -4.76      5.44 o 
   0  14   9       99.96       97.95     13.53 o 
   1  14   9       20.03       23.07      6.74 o 
   2  14   9        1.12       20.12      6.60 o 
   0   0  10       79.46       79.80      6.82 o 
   1   0  10     4146.58     4474.22     70.63 o 
   2   0  10      463.92      431.65     35.73 o 
   3   0  10       67.75       71.48      8.69 o 
   4   0  10       33.69       38.22      6.53 o 
   5   0  10      604.56      623.82     18.54 o 
   6   0  10     1016.11      978.66     35.25 o 
   7   0  10       83.72       91.58     14.87 o 
   8   0  10        5.68       -5.53     15.02 o 
   1   1  10     1811.01     1643.46     20.11 o 
   2   1  10      193.70      205.24      6.66 o 
   3   1  10      555.44      624.25     13.32 o 
   4   1  10       51.27       53.95      4.98 o 
   5   1  10      364.06      371.52     12.04 o 
   6   1  10       40.12       56.25      7.35 o 
   7   1  10        0.51        6.37      6.64 o 
   8   1  10        3.54       -1.58      9.56 o 
   0   2  10     4577.33     4643.52     75.79 o 
   1   2  10      161.28      185.16      6.02 o 
   2   2  10      773.51      737.78     11.72 o 
   3   2  10     2583.40     2691.97     33.10 o 
   4   2  10       99.09      107.23      5.18 o 
   5   2  10       59.75       62.10      6.88 o 
   6   2  10      317.30      345.40     20.11 o 
   7   2  10        7.85        2.86      7.67 o 
   8   2  10        0.28        2.00      9.20 o 
   1   3  10      184.99      198.54      6.78 o 
   2   3  10      461.60      446.70      7.80 o 
   3   3  10       21.88       27.60      3.05 o 
   4   3  10      142.11      158.68      6.35 o 
   5   3  10       39.02       33.29      6.37 o 
   6   3  10       16.86       19.99      6.84 o 
   7   3  10       20.41       16.52      8.51 o 
   8   3  10        0.78      -11.23      8.28 o 
   0   4  10     6356.78     6242.84     98.95 o 
   1   4  10      172.54      184.84      7.19 o 
   2   4  10      114.16      127.07      5.18 o 
   3   4  10      116.68      107.44      4.81 o 
   4   4  10      236.05      249.48      7.93 o 
   5   4  10      502.29      512.58     15.14 o 
   6   4  10        0.13        5.01      6.70 o 
   7   4  10       52.77       54.77     10.20 o 
   8   4  10        0.00       -0.05      8.27 o 
   1   5  10       26.74       31.84      3.66 o 
   2   5  10      208.52      195.28      6.67 o 
   3   5  10        0.24       -1.66      3.84 o 
   4   5  10      569.94      582.93     11.60 o 
   5   5  10      157.74      135.87     10.21 o 
   6   5  10        0.38        0.00      6.60 o 
   7   5  10        0.30       -6.24      7.57 o 
   0   6  10       23.63       26.88      7.38 o 
   1   6  10      604.03      556.99     10.70 o 
   2   6  10      127.91      128.05      5.72 o 
   3   6  10        3.50        6.32      3.65 o 
   4   6  10      218.03      233.81      8.83 o 
   5   6  10      104.94      114.90      9.75 o 
   6   6  10        1.75       -2.16      6.81 o 
   7   6  10        7.23        0.97      8.03 o 
   1   7  10      154.99      179.94      6.77 o 
   2   7  10      133.17      175.72      7.97 o 
   3   7  10       86.56       99.60      6.28 o 
   4   7  10      181.65      181.82      9.34 o 
   5   7  10        4.79        4.11      6.56 o 
   6   7  10       13.64        4.05      7.10 o 
   7   7  10        3.07        7.35      8.48 o 
   0   8  10       64.45       62.36      7.13 o 
   1   8  10       67.10       70.02      5.31 o 
   2   8  10       64.52       67.33      5.21 o 
   3   8  10        6.78        4.94      4.19 o 
   4   8  10        0.20        6.21      5.00 o 
   5   8  10       72.96       52.37      9.22 o 
   6   8  10       28.11       26.84      8.12 o 
   1   9  10      257.85      261.33      9.04 o 
   2   9  10       86.31       90.75      7.17 o 
   3   9  10        0.96       -3.26      4.26 o 
   4   9  10        0.54       -0.52      5.23 o 
   5   9  10       51.85       62.50     10.89 o 
   6   9  10       90.30       78.32     10.06 o 
   0  10  10      100.64      116.64      9.89 o 
   1  10  10        0.01        3.62      4.26 o 
   2  10  10       11.01       10.98      4.66 o 
   3  10  10      376.84      383.83     15.76 o 
   4  10  10        0.08       -6.48      4.74 o 
   5  10  10        0.75        5.56      7.11 o 
   1  11  10        1.62       -0.28      4.32 o 
   2  11  10       16.27       26.22      5.57 o 
   3  11  10       17.55       12.05      4.39 o 
   4  11  10        2.32        2.55      5.85 o 
   5  11  10       16.19       21.03      7.88 o 
   0  12  10        0.89        3.69      6.68 o 
   1  12  10        5.11        7.29      5.00 o 
   2  12  10       20.82       13.19      5.74 o 
   3  12  10        3.89       -0.95      5.80 o 
   4  12  10       16.29       16.66      7.21 o 
   1  13  10        0.02        2.19      5.73 o 
   2  13  10        0.70        0.90      5.51 o 
   3  13  10        9.36        4.04      6.35 o 
   0  14  10       19.11       22.30      9.77 o 
   1  14  10       33.96       54.01      7.93 o 
   1   1  11       62.66       66.67      3.10 o 
   2   1  11     1345.12     1412.79     19.44 o 
   3   1  11        0.05        2.44      3.69 o 
   4   1  11      154.31      147.57      6.93 o 
   5   1  11      265.67      263.76     12.44 o 
   6   1  11      254.85      289.64     12.81 o 
   7   1  11        9.95       11.15      7.44 o 
   8   1  11        4.56      -13.78      9.29 o 
   0   2  11     2195.46     2401.20     38.04 o 
   1   2  11      173.51      168.79      7.32 o 
   2   2  11     1442.61     1474.21     19.82 o 
   3   2  11      351.08      337.97     10.30 o 
   4   2  11        3.33        6.50      4.50 o 
   5   2  11      117.58      128.99      8.13 o 
   6   2  11       22.57       13.79      6.55 o 
   7   2  11       18.74        5.44      7.85 o 
   8   2  11       10.94      -12.99      8.66 o 
   1   3  11     2424.63     2465.37     30.07 o 
   2   3  11      263.79      265.26      7.25 o 
   3   3  11      515.15      559.22      9.89 o 
   4   3  11       47.80       49.92      5.66 o 
   5   3  11        5.84       11.00      5.95 o 
   6   3  11       11.07        1.80      6.04 o 
   7   3  11        7.36       17.40      9.55 o 
   8   3  11        3.94       16.13      9.11 o 
   0   4  11     4044.15     3763.46     62.52 o 
   1   4  11      190.59      195.39      6.66 o 
   2   4  11      111.81      100.48      5.00 o 
   3   4  11        7.33       -0.41      2.75 o 
   4   4  11       47.09       50.45      5.23 o 
   5   4  11      117.58      128.26      9.06 o 
   6   4  11       65.14       70.30      9.99 o 
   7   4  11       56.82       56.73     10.18 o 
   1   5  11      140.56      142.04      5.88 o 
   2   5  11      342.72      332.45      9.77 o 
   3   5  11        1.25        1.76      3.12 o 
   4   5  11      113.75      119.43      7.44 o 
   5   5  11      376.26      439.46     15.08 o 
   6   5  11      208.74      210.24     14.40 o 
   7   5  11        2.25        6.11      8.26 o 
   0   6  11     3211.23     3324.52     65.41 o 
   1   6  11       13.52       11.92      3.21 o 
   2   6  11       12.27       10.83      3.45 o 
   3   6  11       28.02       23.54      3.90 o 
   4   6  11       43.72       50.31      6.34 o 
   5   6  11      179.02      164.13     11.21 o 
   6   6  11        2.24       -2.39      6.47 o 
   7   6  11        2.66        6.89      8.36 o 
   1   7  11      208.27      197.92      7.62 o 
   2   7  11      255.39      254.15      8.60 o 
   3   7  11        4.72        5.35      4.04 o 
   4   7  11      117.57      116.47      9.27 o 
   5   7  11      111.82      105.98      9.82 o 
   6   7  11        0.33       -4.99      8.54 o 
   7   7  11        1.43        2.56      8.29 o 
   0   8  11        0.07        3.94      5.32 o 
   1   8  11        6.56        3.29      3.78 o 
   2   8  11      552.57      591.85     11.83 o 
   3   8  11       16.38       12.74      4.45 o 
   4   8  11       59.60       72.98      7.79 o 
   5   8  11       11.12       17.55      7.28 o 
   6   8  11       55.99       42.46      9.00 o 
   1   9  11        5.20       -0.05      3.93 o 
   2   9  11        0.16        1.03      4.24 o 
   3   9  11       70.49       66.13      6.62 o 
   4   9  11       77.67       79.91     10.91 o 
   5   9  11       55.97       46.67      9.42 o 
   6   9  11        8.52        8.39      7.86 o 
   0  10  11      403.47      403.38     16.49 o 
   1  10  11        7.82        2.34      4.16 o 
   2  10  11       42.88       37.69      5.30 o 
   3  10  11        6.51        4.32      5.20 o 
   4  10  11      124.79      150.50     10.58 o 
   5  10  11        0.04        2.58      7.37 o 
   1  11  11       43.84       46.46      6.00 o 
   2  11  11        6.30        3.63      5.03 o 
   3  11  11        5.75        6.90      6.00 o 
   4  11  11       35.98       27.18      7.52 o 
   5  11  11        3.87        6.37      8.07 o 
   0  12  11        6.29        5.15      6.56 o 
   1  12  11       12.40       14.22      5.38 o 
   2  12  11      141.98      142.40      9.13 o 
   3  12  11        5.36        1.78      6.04 o 
   4  12  11        3.21        7.46      7.23 o 
   1  13  11        4.83        9.50      6.00 o 
   2  13  11       21.78       26.33      6.88 o 
   3  13  11       18.38       10.64      6.77 o 
   0  14  11       36.36       34.31     12.38 o 
   1  14  11        2.11        7.35      6.32 o 
   0   0  12     5715.60     5634.26    116.16 o 
   1   0  12     2101.77     2214.75     73.30 o 
   2   0  12      130.05      164.98     11.04 o 
   3   0  12     1202.96     1217.98     31.00 o 
   4   0  12        5.39        0.24      7.17 o 
   5   0  12      236.66      281.84     19.90 o 
   6   0  12        2.14       -1.91      6.04 o 
   7   0  12      329.17      337.14     38.34 o 
   8   0  12       19.14      -12.34     42.11 o 
   1   1  12      910.01      916.63     13.25 o 
   2   1  12      500.71      506.92     12.47 o 
   3   1  12        1.30       -3.28      3.62 o 
   4   1  12       17.58       23.73      5.01 o 
   5   1  12      172.37      159.25     11.40 o 
   6   1  12        9.92       12.02      6.19 o 
   7   1  12        0.26       12.34      7.25 o 
   8   1  12       17.77       25.64     13.90 o 
   0   2  12      643.47      611.51     14.58 o 
   1   2  12     2301.02     2539.44     29.80 o 
   2   2  12      437.20      436.02      9.87 o 
   3   2  12       52.60       56.16      5.96 o 
   4   2  12        6.20        4.06      4.90 o 
   5   2  12      150.59      147.05      9.45 o 
   6   2  12        5.29       -6.49      5.70 o 
   7   2  12       69.30       66.35     10.24 o 
   8   2  12        0.07       -2.90      9.27 o 
   1   3  12        2.87       -0.70      2.52 o 
   2   3  12      123.68      141.70      6.44 o 
   3   3  12        4.79        4.42      3.64 o 
   4   3  12      262.56      294.93     10.71 o 
   5   3  12      161.44      151.03     12.04 o 
   6   3  12       24.92       24.09      6.45 o 
   7   3  12       56.33       52.84     10.38 o 
   0   4  12     1631.11     1546.57     29.84 o 
   1   4  12       18.22       12.75      3.10 o 
   2   4  12      538.81      557.79     12.01 o 
   3   4  12       32.20       28.14      4.11 o 
   4   4  12       59.96       62.14      6.81 o 
   5   4  12      125.92      109.68      8.76 o 
   6   4  12        4.12        0.15      7.78 o 
   7   4  12       97.32      117.77     12.55 o 
   1   5  12      148.32      131.69      6.90 o 
   2   5  12        2.38        3.74      3.12 o 
   3   5  12       48.32       43.54      4.64 o 
   4   5  12       25.94       19.54      6.09 o 
   5   5  12        5.14        2.95      5.72 o 
   6   5  12       57.30       49.21     10.71 o 
   7   5  12        2.46       -9.79      7.84 o 
   0   6  12     2352.38     2339.72     43.39 o 
   1   6  12      519.74      503.82     11.61 o 
   2   6  12      453.54      472.33     10.67 o 
   3   6  12        9.76        2.91      4.15 o 
   4   6  12       24.09       38.55      6.01 o 
   5   6  12      560.99      558.42     19.87 o 
   6   6  12        3.11       -2.87      7.84 o 
   7   6  12       44.97       47.66     10.29 o 
   1   7  12      690.54      736.13     14.25 o 
   2   7  12       54.52       52.79      4.92 o 
   3   7  12       70.54       88.12      6.66 o 
   4   7  12       63.51       52.72      6.77 o 
   5   7  12      127.27      137.32     10.78 o 
   6   7  12        9.23       16.61      9.24 o 
   0   8  12       96.95       95.00      8.40 o 
   1   8  12       34.57       29.35      4.51 o 
   2   8  12       37.89       26.82      4.54 o 
   3   8  12       16.26       11.17      4.97 o 
   4   8  12        1.31        7.67      5.90 o 
   5   8  12       68.53       62.24      9.79 o 
   6   8  12       14.66       16.59      8.98 o 
   1   9  12        2.79       -1.60      3.65 o 
   2   9  12       43.97       51.56      5.73 o 
   3   9  12        8.57       20.63      5.80 o 
   4   9  12       30.88       28.32      7.04 o 
   5   9  12      113.28      117.95     11.83 o 
   6   9  12       67.01       84.78     11.71 o 
   0  10  12        0.75       -2.47      5.98 o 
   1  10  12       94.61      101.77      6.71 o 
   2  10  12       78.99       97.54      6.95 o 
   3  10  12        2.03       -2.11      4.96 o 
   4  10  12       94.15       95.79      9.33 o 
   5  10  12        0.37        7.40      7.92 o 
   1  11  12        0.22        3.10      4.60 o 
   2  11  12        9.34       12.03      5.04 o 
   3  11  12       35.14       36.12      6.81 o 
   4  11  12        0.01        1.50      6.24 o 
   0  12  12       31.01       38.90      8.12 o 
   1  12  12       24.99       24.74      5.81 o 
   2  12  12       24.05       22.01      6.56 o 
   3  12  12       24.96       25.12      6.81 o 
   4  12  12       31.56       25.43      8.03 o 
   1  13  12       21.35        9.80      6.09 o 
   2  13  12       25.07       13.57      6.66 o 
   1   1  13     1013.04     1031.89     14.70 o 
   2   1  13       43.61       43.81      3.93 o 
   3   1  13      420.23      460.07     11.51 o 
   4   1  13        6.91       12.25      5.56 o 
   5   1  13       11.48        9.03      5.64 o 
   6   1  13       74.96       75.48      8.08 o 
   7   1  13        5.74        3.10      6.83 o 
   0   2  13      186.32      189.41     10.21 o 
   1   2  13       32.96       45.97      3.30 o 
   2   2  13        0.76        6.49      2.78 o 
   3   2  13        0.43        0.74      3.89 o 
   4   2  13        9.97       11.06      5.66 o 
   5   2  13       24.59       31.19      6.56 o 
   6   2  13        9.87        9.55      6.78 o 
   7   2  13       52.42       55.28     10.21 o 
   1   3  13        7.37       12.60      3.54 o 
   2   3  13        0.38        0.52      3.22 o 
   3   3  13       21.61       17.58      4.44 o 
   4   3  13       54.15       53.17      8.00 o 
   5   3  13       56.94       63.60      8.33 o 
   6   3  13        9.44        8.66      7.42 o 
   7   3  13       37.75       36.31      9.37 o 
   0   4  13     3034.05     3148.70     65.83 o 
   1   4  13     1629.44     1619.03     23.54 o 
   2   4  13        4.09        8.46      2.74 o 
   3   4  13      219.22      214.09      8.44 o 
   4   4  13      236.91      246.15     11.03 o 
   5   4  13      129.58      145.99     11.87 o 
   6   4  13       17.61       15.78      8.21 o 
   7   4  13        3.06       -0.08      8.08 o 
   1   5  13      146.77      143.05      6.22 o 
   2   5  13      113.07      131.19      6.29 o 
   3   5  13       52.08       54.01      6.32 o 
   4   5  13       19.66       20.83      6.04 o 
   5   5  13        0.02       -8.62      5.74 o 
   6   5  13       14.27       17.10      8.50 o 
   7   5  13        0.04      -11.95      7.97 o 
   0   6  13     1154.29     1212.24     26.61 o 
   1   6  13      284.31      282.07      9.24 o 
   2   6  13       79.38       76.15      5.57 o 
   3   6  13       13.31       17.10      4.65 o 
   4   6  13      173.50      167.82     10.07 o 
   5   6  13       34.87       36.25      7.49 o 
   6   6  13       73.19       75.10     10.78 o 
   7   6  13       14.16       16.02      9.36 o 
   1   7  13      208.51      216.37      8.65 o 
   2   7  13        7.08        5.22      3.91 o 
   3   7  13      622.63      626.29     16.76 o 
   4   7  13        6.72       -3.41      5.61 o 
   5   7  13      114.48      102.18      9.95 o 
   6   7  13       12.37        9.44      8.30 o 
   0   8  13      338.56      330.68     15.84 o 
   1   8  13        6.26        5.13      3.99 o 
   2   8  13      292.68      284.45      9.31 o 
   3   8  13       20.25       25.72      5.46 o 
   4   8  13      136.54      121.50     13.73 o 
   5   8  13       47.07       50.19      8.75 o 
   6   8  13      105.54       97.00     11.96 o 
   1   9  13      223.42      240.02     10.26 o 
   2   9  13      554.93      499.43     13.61 o 
   3   9  13      194.85      189.24      9.46 o 
   4   9  13        1.32        4.29      6.69 o 
   5   9  13       30.36       35.99      8.45 o 
   0  10  13       29.76       20.15      6.89 o 
   1  10  13      109.57      134.89      7.90 o 
   2  10  13        0.18        1.00      5.02 o 
   3  10  13       17.13       11.92      5.90 o 
   4  10  13       56.75       51.27      9.50 o 
   5  10  13       71.87       61.81     10.56 o 
   1  11  13       21.17       22.87      5.35 o 
   2  11  13       21.52       11.08      6.04 o 
   3  11  13        2.64        6.23      6.22 o 
   4  11  13        0.63        6.44      7.09 o 
   0  12  13        5.32        3.95      7.44 o 
   1  12  13        0.01        0.83      5.04 o 
   2  12  13       24.00       29.00      6.75 o 
   3  12  13        0.01       -2.67      6.14 o 
   1  13  13        3.66        1.06      5.60 o 
   2  13  13        0.52       -1.44      6.11 o 
   0   0  14     4123.99     3700.64     93.67 o 
   1   0  14     2894.58     3050.64     52.30 o 
   2   0  14      383.86      370.44     11.42 o 
   3   0  14     1386.29     1412.13     73.10 o 
   4   0  14      158.27      162.39     13.75 o 
   5   0  14       61.66       52.44     10.74 o 
   6   0  14       19.06        4.65      9.55 o 
   7   0  14       18.03        6.88     12.10 o 
   1   1  14      430.39      412.51     12.75 o 
   2   1  14      113.95      143.76      6.15 o 
   3   1  14      451.62      448.73     15.64 o 
   4   1  14      573.80      604.47     20.88 o 
   5   1  14        6.94        8.79      7.13 o 
   6   1  14       10.83       15.94      6.62 o 
   7   1  14        6.86        6.36      7.07 o 
   0   2  14       59.73       69.93      5.96 o 
   1   2  14       16.37       19.09      2.94 o 
   2   2  14      241.35      259.87      7.00 o 
   3   2  14       33.25       44.35      6.37 o 
   4   2  14       20.20       16.93      5.78 o 
   5   2  14       51.82       48.12      7.58 o 
   6   2  14      361.85      401.20     18.82 o 
   7   2  14       42.74       24.17      8.86 o 
   1   3  14        6.61        6.34      3.07 o 
   2   3  14      328.95      305.54      8.59 o 
   3   3  14      192.72      208.22      9.51 o 
   4   3  14      310.66      320.67     13.77 o 
   5   3  14        0.00       -0.78      6.26 o 
   6   3  14       56.29       50.06      9.66 o 
   7   3  14        0.53       -4.03      7.68 o 
   0   4  14      628.57      572.92     21.62 o 
   1   4  14     1123.22     1106.59     17.01 o 
   2   4  14      151.38      154.24      6.76 o 
   3   4  14       77.38       78.00      7.86 o 
   4   4  14      659.36      656.16     18.40 o 
   5   4  14        9.87       12.29      6.67 o 
   6   4  14        3.72       -5.12      7.64 o 
   7   4  14        7.26        0.00      8.03 o 
   1   5  14        6.52        3.93      3.08 o 
   2   5  14      345.36      333.18     10.21 o 
   3   5  14        2.35        8.10      4.91 o 
   4   5  14      126.57      130.66      9.12 o 
   5   5  14        1.71        6.69      6.62 o 
   6   5  14       17.14       29.38      8.74 o 
   7   5  14        4.65       10.64      8.94 o 
   0   6  14      390.91      371.12     15.01 o 
   1   6  14       13.29       16.50      4.08 o 
   2   6  14       82.71       93.78      7.26 o 
   3   6  14       62.98       55.52      6.07 o 
   4   6  14        1.40        1.16      5.46 o 
   5   6  14        5.54       -7.10      7.13 o 
   6   6  14        0.00       -5.89      7.84 o 
   1   7  14      391.30      420.73     13.74 o 
   2   7  14      199.93      208.77      9.03 o 
   3   7  14       59.04       70.17      7.16 o 
   4   7  14       63.49       46.52      7.16 o 
   5   7  14       68.26       72.29     10.37 o 
   6   7  14        0.04       -8.27     10.53 o 
   0   8  14       13.20       13.23      6.08 o 
   1   8  14      218.34      236.98      9.20 o 
   2   8  14      206.17      237.74      9.85 o 
   3   8  14        2.65        6.24      5.09 o 
   4   8  14       49.73       57.60     10.44 o 
   5   8  14        3.28        8.63      8.08 o 
   6   8  14       24.35       24.89      9.52 o 
   1   9  14      215.64      231.86      8.97 o 
   2   9  14       88.81       89.42      7.60 o 
   3   9  14      118.15      126.08     10.95 o 
   4   9  14       70.32       90.07     10.60 o 
   5   9  14        2.58        0.37      6.84 o 
   0  10  14       49.19       69.54     10.36 o 
   1  10  14      139.66      111.58      7.43 o 
   2  10  14      225.75      233.58     10.65 o 
   3  10  14       21.16       12.26      6.47 o 
   4  10  14        9.38       -5.89      6.46 o 
   5  10  14        2.08       -5.03      7.18 o 
   1  11  14        3.28        3.55      4.15 o 
   2  11  14        4.43        2.34      6.80 o 
   3  11  14       14.07       24.43      7.30 o 
   4  11  14       33.92       33.46      8.64 o 
   0  12  14        0.00       -7.26      7.02 o 
   1  12  14      107.49      111.62      8.68 o 
   2  12  14        7.05        6.46      6.14 o 
   3  12  14       40.05       47.59      8.21 o 
   1  13  14        0.35       -3.12      5.88 o 
   1   1  15      862.51      886.48     13.64 o 
   2   1  15       96.11      101.10      4.54 o 
   3   1  15      176.48      188.59     10.42 o 
   4   1  15        6.13       11.94      5.90 o 
   5   1  15        6.47        7.44      6.42 o 
   6   1  15       26.93       31.02      7.86 o 
   7   1  15       78.54       88.84     10.03 o 
   0   2  15       14.66       29.56      5.01 o 
   1   2  15     1796.05     2016.38     24.84 o 
   2   2  15        1.78        1.39      2.96 o 
   3   2  15       38.51       28.96      6.13 o 
   4   2  15       27.53       36.77      6.48 o 
   5   2  15      396.55      399.69     15.18 o 
   6   2  15       82.78       87.30     10.74 o 
   7   2  15       95.91      101.31     10.79 o 
   1   3  15        1.54       -3.79      2.96 o 
   2   3  15        9.75        4.75      3.67 o 
   3   3  15      106.64      101.18      6.79 o 
   4   3  15      350.56      365.27     14.88 o 
   5   3  15      313.31      358.24     15.83 o 
   6   3  15       73.26       87.57      9.95 o 
   7   3  15        0.00        1.42      8.03 o 
   0   4  15       24.07       20.03      5.39 o 
   1   4  15      161.97      184.87      7.13 o 
   2   4  15        0.03        3.49      3.86 o 
   3   4  15      381.10      399.54     12.87 o 
   4   4  15      155.90      132.97      9.41 o 
   5   4  15      183.66      241.74     13.55 o 
   6   4  15       54.77       65.07     10.35 o 
   7   4  15        1.29      -11.67      7.78 o 
   1   5  15      531.57      497.20     12.58 o 
   2   5  15      601.02      601.43     12.70 o 
   3   5  15       94.07       80.37      9.26 o 
   4   5  15       21.90       26.56      8.17 o 
   5   5  15       79.92       65.62     10.62 o 
   6   5  15        4.44       -0.48      7.62 o 
   7   5  15        0.01       -7.39      8.22 o 
   0   6  15      680.19      625.72     18.02 o 
   1   6  15        0.14        5.19      3.94 o 
   2   6  15       41.54       36.68      5.49 o 
   3   6  15       49.20       35.34      6.06 o 
   4   6  15       43.91       36.66      7.55 o 
   5   6  15        1.90       -3.69      7.06 o 
   6   6  15        1.78        1.83      8.01 o 
   1   7  15      899.74      832.91     20.36 o 
   2   7  15       55.80       54.92      5.72 o 
   3   7  15      207.08      183.46     10.00 o 
   4   7  15        0.01       -0.96      5.87 o 
   5   7  15       12.23       15.67      8.27 o 
   6   7  15        0.03       10.35      8.53 o 
   0   8  15      721.04      722.62     19.42 o 
   1   8  15      129.11      144.07      8.03 o 
   2   8  15      244.46      274.19     12.01 o 
   3   8  15       90.49       93.85      8.33 o 
   4   8  15       61.21       59.84      8.47 o 
   5   8  15       13.41        7.21     11.16 o 
   6   8  15       35.23       45.57     10.38 o 
   1   9  15       10.75       14.83      5.26 o 
   2   9  15        3.47        6.53      4.98 o 
   3   9  15        9.82        4.01      5.57 o 
   4   9  15        0.94       -0.18      7.57 o 
   5   9  15       66.32       68.95     10.97 o 
   0  10  15      237.73      215.66     13.08 o 
   1  10  15       34.63       41.38      6.28 o 
   2  10  15       19.21       24.23      5.67 o 
   3  10  15       16.34       10.76      6.47 o 
   4  10  15        9.05        4.18      7.75 o 
   1  11  15       74.05       88.77      7.60 o 
   2  11  15        2.31       -0.30      5.62 o 
   3  11  15        8.90       13.36      6.73 o 
   4  11  15        0.21       -3.62      7.30 o 
   0  12  15       16.95       13.18      8.11 o 
   1  12  15        9.21       36.60     14.96 o 
   2  12  15       47.10       46.66      7.61 o 
   3  12  15       36.36       32.91      7.89 o 
   0   0  16      160.59      148.47     10.98 o 
   1   0  16      136.82      170.61      8.00 o 
   2   0  16     1080.41     1046.70     28.67 o 
   3   0  16      107.04      114.10     17.28 o 
   4   0  16        4.85       10.48      8.77 o 
   5   0  16       89.77       88.34     13.55 o 
   6   0  16      542.19      535.39     26.34 o 
   7   0  16      281.64      263.05     23.65 o 
   1   1  16       49.28       41.08      3.32 o 
   2   1  16       12.12        8.92      5.19 o 
   3   1  16       35.56       39.70      6.51 o 
   4   1  16        3.60       -5.54      5.89 o 
   5   1  16       25.23       22.12      6.95 o 
   6   1  16      219.07      213.15     14.48 o 
   7   1  16        4.59        6.82      7.90 o 
   0   2  16      122.11      130.17      8.13 o 
   1   2  16      447.73      476.88      8.97 o 
   2   2  16      156.02      159.68      6.69 o 
   3   2  16       13.92        9.31      5.44 o 
   4   2  16      303.44      325.87     20.59 o 
   5   2  16      324.31      319.71     14.94 o 
   6   2  16        5.79       -3.44      7.38 o 
   7   2  16       11.59        5.04      7.88 o 
   1   3  16      167.75      200.29      6.71 o 
   2   3  16      197.94      218.54      8.09 o 
   3   3  16        0.26       -2.66      5.43 o 
   4   3  16       23.10       24.16      6.54 o 
   5   3  16      131.41      144.12     11.21 o 
   6   3  16       51.96       78.45      9.81 o 
   7   3  16       23.20        6.57      8.70 o 
   0   4  16      691.24      703.59     19.25 o 
   1   4  16       60.86       65.52      5.23 o 
   2   4  16      470.00      464.85     12.13 o 
   3   4  16      940.12     1054.74     23.79 o 
   4   4  16        4.50        6.77      6.04 o 
   5   4  16        1.64        3.98      7.85 o 
   6   4  16      107.20      153.81     13.52 o 
   7   4  16        2.21        4.28      8.61 o 
   1   5  16       60.67       72.68      6.18 o 
   2   5  16        0.00       -0.21      4.01 o 
   3   5  16        0.70       -4.74      5.07 o 
   4   5  16      131.33      134.35     11.90 o 
   5   5  16       22.44       15.67      8.05 o 
   6   5  16        3.32       -3.63      7.82 o 
   0   6  16        4.05       -4.04      5.74 o 
   1   6  16     2244.26     2287.69     37.80 o 
   2   6  16       92.97       86.86      7.70 o 
   3   6  16        0.16       -6.93      4.62 o 
   4   6  16      176.44      164.74     11.92 o 
   5   6  16        0.00       -0.30      7.41 o 
   6   6  16       58.63       51.67     14.43 o 
   1   7  16       11.52       13.47      5.44 o 
   2   7  16       23.05       14.16      4.99 o 
   3   7  16        3.97        7.00      5.58 o 
   4   7  16        1.87       -0.63      6.46 o 
   5   7  16       44.57       40.14      9.40 o 
   6   7  16        0.78       -7.74      7.66 o 
   0   8  16     1588.53     1703.22     33.94 o 
   1   8  16        9.96       12.60      5.47 o 
   2   8  16      150.33      132.56      8.00 o 
   3   8  16       28.74       38.78      7.46 o 
   4   8  16        6.64        0.55      7.22 o 
   5   8  16        1.92        1.51      8.08 o 
   1   9  16        6.19        8.81      4.94 o 
   2   9  16       47.22       62.94      6.78 o 
   3   9  16        2.48       -5.13      5.77 o 
   4   9  16        2.33       -5.67      6.26 o 
   5   9  16       81.36       98.57     13.71 o 
   0  10  16      148.72      160.48     12.92 o 
   1  10  16       95.26       91.26      7.64 o 
   2  10  16        6.32       18.64      6.22 o 
   3  10  16        2.71        2.47      6.89 o 
   4  10  16        8.50       10.38      8.12 o 
   1  11  16       26.44       33.28      6.43 o 
   2  11  16       74.10       87.26      8.55 o 
   3  11  16        0.43       -4.28      6.92 o 
   0  12  16      109.02      125.14     18.10 o 
   1  12  16       14.08        1.95      5.79 o 
   2  12  16        4.07        4.72      6.64 o 
   1   1  17      367.22      356.44     15.48 o 
   2   1  17       18.02        9.42      5.44 o 
   3   1  17       19.51        9.85      6.08 o 
   4   1  17        1.42        2.95      5.89 o 
   5   1  17      620.18      644.69     20.21 o 
   6   1  17        0.00        0.52      7.67 o 
   7   1  17       30.84       35.23     17.61 o 
   0   2  17       82.81       96.10      7.17 o 
   1   2  17        6.51       10.28      3.45 o 
   2   2  17      143.25      158.38     10.45 o 
   3   2  17        3.92       -6.27      5.50 o 
   4   2  17       24.47       31.62      6.96 o 
   5   2  17      271.42      281.26     19.86 o 
   6   2  17       49.08       52.95     10.12 o 
   7   2  17       34.18       43.03     10.99 o 
   1   3  17        4.09       -0.73      3.65 o 
   2   3  17      202.75      217.84      9.69 o 
   3   3  17      456.71      475.40     16.93 o 
   4   3  17        2.81       -0.14      5.90 o 
   5   3  17       40.46       35.00      8.61 o 
   6   3  17       26.58       35.55      8.64 o 
   7   3  17       20.22       34.75     11.69 o 
   0   4  17       39.71       35.94     10.78 o 
   1   4  17       25.33       24.18      4.56 o 
   2   4  17      326.04      317.87     10.10 o 
   3   4  17      100.75      127.24     11.10 o 
   4   4  17        0.14        0.00      6.21 o 
   5   4  17       59.61       68.54      9.28 o 
   6   4  17       40.77       54.34     10.36 o 
   1   5  17      265.28      301.96     10.90 o 
   2   5  17        0.06       -3.77      4.47 o 
   3   5  17      117.08      145.00     10.48 o 
   4   5  17      120.92      126.00     10.65 o 
   5   5  17        0.76        7.28      7.14 o 
   6   5  17       32.07       20.41      9.22 o 
   0   6  17      565.15      551.05     25.42 o 
   1   6  17      173.71      200.95      9.59 o 
   2   6  17      365.44      370.69     12.36 o 
   3   6  17       23.62       10.64      6.22 o 
   4   6  17       97.31      108.59     10.30 o 
   5   6  17        0.07       -1.12      7.34 o 
   6   6  17        4.93       -2.59      8.33 o 
   1   7  17        4.49       -4.05      4.99 o 
   2   7  17       76.24       79.06      7.16 o 
   3   7  17        6.02        3.85      5.81 o 
   4   7  17       41.92       27.13      8.17 o 
   5   7  17       17.17        2.31      8.92 o 
   0   8  17      794.97      732.46     21.78 o 
   1   8  17       46.64       45.78      6.18 o 
   2   8  17      148.98      143.84      8.54 o 
   3   8  17       69.66       69.91      8.30 o 
   4   8  17        0.05       -4.88      7.52 o 
   5   8  17        0.18       -1.45      7.81 o 
   1   9  17      119.40      117.54      7.71 o 
   2   9  17       76.95       63.60      7.35 o 
   3   9  17      217.21      231.15     13.24 o 
   4   9  17        9.56       16.41      8.87 o 
   0  10  17       25.51       41.31      9.06 o 
   1  10  17       42.29       43.99      6.58 o 
   2  10  17      201.50      236.13     14.87 o 
   3  10  17       31.95       25.69     10.86 o 
   4  10  17       38.42       68.10     10.66 o 
   1  11  17       14.65        1.68      5.74 o 
   2  11  17       55.47       63.07      7.95 o 
   3  11  17       24.33       14.77      7.81 o 
   0  12  17       42.72       58.34     15.95 o 
   1  12  17        0.37       -0.77      5.85 o 
   0   0  18      161.20      182.53     12.87 o 
   1   0  18        2.12       -6.75      5.57 o 
   2   0  18      290.67      292.49     28.15 o 
   3   0  18      150.39      167.26     20.01 o 
   4   0  18       55.55       42.59     10.57 o 
   5   0  18      276.45      279.10     19.68 o 
   6   0  18        7.16        8.43     13.61 o 
   1   1  18       32.52       37.40      5.85 o 
   2   1  18       25.41       17.37      5.94 o 
   3   1  18       21.06       20.03      6.31 o 
   4   1  18      180.13      195.13     14.43 o 
   5   1  18        6.96        1.14      7.60 o 
   6   1  18       50.75       51.59     10.21 o 
   0   2  18      252.91      262.82     10.78 o 
   1   2  18        0.01       -0.82      3.02 o 
   2   2  18        0.51        2.31      5.42 o 
   3   2  18       70.51       64.79      8.49 o 
   4   2  18       12.42       14.44      6.49 o 
   5   2  18       11.21        4.08      5.43 o 
   6   2  18        3.22        5.45      7.78 o 
   1   3  18       48.12       52.23      5.40 o 
   2   3  18        2.24       -7.30      4.87 o 
   3   3  18      110.24      104.23      8.66 o 
   4   3  18      154.54      148.39     12.49 o 
   5   3  18        9.12        3.65      7.16 o 
   6   3  18        3.77        3.46      7.41 o 
   0   4  18      435.33      430.02     14.99 o 
   1   4  18      302.36      338.91      9.97 o 
   2   4  18        7.75        1.80      5.75 o 
   3   4  18       99.42       78.77      8.34 o 
   4   4  18       10.50       -2.67      6.66 o 
   5   4  18      252.21      248.80     14.40 o 
   6   4  18       33.75       35.58      9.64 o 
   1   5  18      203.85      239.32      9.00 o 
   2   5  18        5.53       -1.79      4.90 o 
   3   5  18        0.99       -3.15      5.73 o 
   4   5  18      107.16       98.28      9.94 o 
   5   5  18        0.38        0.82      6.99 o 
   6   5  18        2.20        6.81      8.85 o 
   0   6  18      433.80      413.67     20.43 o 
   1   6  18      855.94      865.75     19.22 o 
   2   6  18      344.64      347.46     13.40 o 
   3   6  18      123.82      112.40      9.31 o 
   4   6  18      149.40      166.99     12.21 o 
   5   6  18        1.81       -3.46      9.87 o 
   6   6  18        2.62       -0.53      8.43 o 
   1   7  18        4.23       10.65      5.62 o 
   2   7  18      394.97      397.86     14.71 o 
   3   7  18        0.82        6.80      6.62 o 
   4   7  18        8.24        8.77      9.71 o 
   5   7  18       21.96       20.93     10.36 o 
   0   8  18      290.22      334.74     18.74 o 
   1   8  18        1.42        2.24      4.61 o 
   2   8  18       34.81       43.20      7.54 o 
   3   8  18       44.27       65.21      9.81 o 
   4   8  18       96.63      106.29     11.80 o 
   5   8  18        0.12       -1.27      7.78 o 
   1   9  18       12.55       17.09      4.98 o 
   2   9  18       38.00       34.23      6.62 o 
   3   9  18       22.87       24.70      7.12 o 
   4   9  18        0.12        4.68      8.06 o 
   0  10  18        8.06       -2.32      7.74 o 
   1  10  18        0.01        9.08      5.38 o 
   2  10  18        2.94       -5.18      5.65 o 
   3  10  18        0.00        6.09      7.38 o 
   1  11  18       18.59       25.22      6.57 o 
   2  11  18        0.49        0.10      6.23 o 
   1   1  19       10.68       14.06      4.67 o 
   2   1  19       72.88       55.50      7.09 o 
   3   1  19      332.17      333.46     18.05 o 
   4   1  19      224.79      219.59     13.59 o 
   5   1  19        3.67        3.44      6.71 o 
   6   1  19        2.66        1.75      7.69 o 
   0   2  19      413.01      406.43     17.68 o 
   1   2  19        6.72        1.73      4.77 o 
   2   2  19      241.66      255.35     13.14 o 
   3   2  19        5.77        6.77      6.03 o 
   4   2  19      583.36      569.89     21.87 o 
   5   2  19       35.60       30.91      8.18 o 
   6   2  19        0.64       -0.74     10.06 o 
   1   3  19      689.44      722.53     22.16 o 
   2   3  19       46.04       37.01      6.94 o 
   3   3  19      103.10      108.65      9.11 o 
   4   3  19        2.43       -1.22      7.51 o 
   5   3  19       23.18       21.39      8.66 o 
   6   3  19       22.93       18.61      8.34 o 
   0   4  19     1872.48     2019.64     41.44 o 
   1   4  19      199.63      245.41      9.55 o 
   2   4  19       55.23       50.91      7.35 o 
   3   4  19        2.85        2.59      6.14 o 
   4   4  19       87.46       55.45     11.23 o 
   5   4  19        2.14       -8.09      7.57 o 
   6   4  19       30.71       25.22      9.19 o 
   1   5  19      237.08      272.39     10.59 o 
   2   5  19      472.08      430.22     17.16 o 
   3   5  19        1.23       -4.88      5.35 o 
   4   5  19       22.48       23.12      7.76 o 
   5   5  19       72.81       79.53     10.20 o 
   6   5  19       23.36       27.48      9.43 o 
   0   6  19       71.63       56.69     12.23 o 
   1   6  19      166.52      156.62     10.85 o 
   2   6  19       97.89      123.09      9.49 o 
   3   6  19       41.26       42.74      9.41 o 
   4   6  19        1.40        6.97      7.03 o 
   5   6  19        4.78       -6.71      7.99 o 
   1   7  19       53.08       46.05      7.10 o 
   2   7  19      178.41      171.90     10.92 o 
   3   7  19        3.44       -2.76      6.49 o 
   4   7  19       18.18       23.90      8.15 o 
   5   7  19       35.33       44.77     10.91 o 
   0   8  19      159.62      197.04     15.40 o 
   1   8  19       65.98       50.30      7.64 o 
   2   8  19        0.91        4.54      5.71 o 
   3   8  19       17.31       13.22      7.34 o 
   4   8  19        1.52       -2.51      7.46 o 
   1   9  19        0.98        2.87      5.52 o 
   2   9  19       29.77       26.63      7.44 o 
   3   9  19        0.73        2.10      7.35 o 
   4   9  19       11.04       14.09      8.85 o 
   0  10  19       38.38       43.13     11.28 o 
   1  10  19       44.28       38.12      8.22 o 
   2  10  19       27.51       30.53      7.20 o 
   3  10  19       12.77       24.75      8.93 o 
   1  11  19        5.39        0.31      6.91 o 
   2  11  19        7.27       10.12      6.75 o 
   0   0  20      374.33      323.74     59.22 o 
   1   0  20      164.63      176.07     13.36 o 
   2   0  20      104.54       92.92     11.61 o 
   3   0  20       10.10        1.36      8.90 o 
   4   0  20       42.75       32.42     11.00 o 
   5   0  20      479.42      547.40     31.68 o 
   6   0  20       64.22       72.86     15.47 o 
   1   1  20       30.48       14.88      5.64 o 
   2   1  20       48.69       41.46      7.26 o 
   3   1  20        9.14       15.23      6.62 o 
   4   1  20      210.32      191.33     12.27 o 
   5   1  20       89.09       86.62      9.74 o 
   6   1  20       48.46       57.63      9.84 o 
   0   2  20      155.63      171.86     12.34 o 
   1   2  20      384.09      392.43     14.24 o 
   2   2  20       58.89       44.74      8.24 o 
   3   2  20      178.88      157.74     10.98 o 
   4   2  20      444.39      468.71     19.45 o 
   5   2  20       12.52        8.35      7.09 o 
   6   2  20        0.81       11.23      7.93 o 
   1   3  20       73.15       66.21      8.04 o 
   2   3  20      327.40      346.38     26.17 o 
   3   3  20      147.52      133.58     10.29 o 
   4   3  20       49.95       52.00      8.11 o 
   5   3  20       29.08       21.33      9.10 o 
   6   3  20        8.46       16.74      8.54 o 
   0   4  20        2.97       -3.00      6.84 o 
   1   4  20     1028.37      987.29     20.35 o 
   2   4  20        1.26        7.36      5.52 o 
   3   4  20        9.22        1.24      6.38 o 
   4   4  20        5.91       -1.99      6.14 o 
   5   4  20        4.38        8.03      7.55 o 
   6   4  20       36.47       36.53     10.29 o 
   1   5  20      120.61      131.71      8.10 o 
   2   5  20       61.35       53.13      7.52 o 
   3   5  20        0.25        2.30      6.16 o 
   4   5  20        6.27       12.92      7.98 o 
   5   5  20        1.59       -3.18      7.18 o 
   0   6  20        0.00       -1.90      6.79 o 
   1   6  20       28.48       28.24      8.43 o 
   2   6  20       15.10       18.46      6.97 o 
   3   6  20      238.13      256.48     15.64 o 
   4   6  20       28.58       20.70      7.88 o 
   5   6  20       15.22        6.21      8.57 o 
   1   7  20        1.00       -0.43      6.03 o 
   2   7  20       55.02       55.09      8.43 o 
   3   7  20        1.39       -2.71      7.81 o 
   4   7  20       97.18      112.06     10.87 o 
   5   7  20       10.00        1.76      8.73 o 
   0   8  20       62.72       82.11     15.77 o 
   1   8  20      143.28      143.41     13.84 o 
   2   8  20       16.46       11.23      7.06 o 
   3   8  20        9.01        4.72      7.23 o 
   4   8  20        3.09       -5.30      7.88 o 
   1   9  20       93.06      100.85      9.78 o 
   2   9  20        0.02       -0.74      6.98 o 
   3   9  20        1.85        3.13      7.35 o 
   0  10  20        2.38       10.50      8.26 o 
   1  10  20        3.44        0.34      6.27 o 
   2  10  20        0.84       -8.55      6.94 o 
   1   1  21      145.37      155.28      8.92 o 
   2   1  21       42.80       40.97      6.94 o 
   3   1  21       14.90       13.14      6.66 o 
   4   1  21      148.04      157.54     10.90 o 
   5   1  21       68.61       68.90      9.75 o 
   6   1  21        0.00       -1.29     10.28 o 
   0   2  21       62.98       81.02     10.93 o 
   1   2  21      215.14      220.58     17.37 o 
   2   2  21      544.21      500.37     22.45 o 
   3   2  21       19.67       24.22      6.87 o 
   4   2  21        0.43       11.97      6.90 o 
   5   2  21        0.01       -1.36      6.87 o 
   6   2  21       20.71        9.13      8.06 o 
   1   3  21       48.44       45.41      7.47 o 
   2   3  21       27.30        7.59      5.63 o 
   3   3  21        5.34       11.10      6.54 o 
   4   3  21        5.98       -4.05      6.32 o 
   5   3  21       34.08       24.27      9.32 o 
   0   4  21      292.84      328.54     15.81 o 
   1   4  21      134.00      158.98     13.24 o 
   2   4  21      121.29      113.30     14.60 o 
   3   4  21       14.88        0.17      6.42 o 
   4   4  21       30.41       18.30      8.44 o 
   5   4  21       29.97       38.78      8.99 o 
   1   5  21       17.97       23.03      7.12 o 
   2   5  21        1.56       10.80      5.15 o 
   3   5  21        0.47        0.72      6.52 o 
   4   5  21        1.09      -13.42      8.94 o 
   5   5  21        2.08       -1.39      7.52 o 
   0   6  21       59.38       69.04      9.57 o 
   1   6  21       46.85       38.22      7.74 o 
   2   6  21       16.27        3.82      5.78 o 
   3   6  21      125.53      138.10     18.28 o 
   4   6  21        8.42       14.34      7.75 o 
   5   6  21       56.29       51.27     11.03 o 
   1   7  21      127.45      101.88     19.97 o 
   2   7  21        0.76       10.18      6.60 o 
   3   7  21      118.33      115.79     11.13 o 
   4   7  21        3.63       10.04      7.56 o 
   0   8  21       18.64       15.43      9.49 o 
   1   8  21      117.85      107.44     16.83 o 
   2   8  21       71.93       80.24     11.22 o 
   3   8  21        0.96        5.83      7.22 o 
   4   8  21        0.37       -2.16      7.95 o 
   1   9  21        4.06       16.50      7.77 o 
   2   9  21        4.74       11.18      7.69 o 
   3   9  21        1.22       -2.04      7.54 o 
   0  10  21       76.87       91.73     11.83 o 
   1  10  21       31.54       43.27      8.87 o 
   2  10  21        2.82       12.10      8.03 o 
   0   0  22      520.86      494.84     76.58 o 
   1   0  22       57.47       59.32     10.35 o 
   2   0  22      273.06      190.82     48.40 o 
   3   0  22       72.73       53.36     14.47 o 
   4   0  22      120.28      126.81     14.72 o 
   5   0  22      142.93      135.35     19.35 o 
   1   1  22       60.98       41.99      7.50 o 
   2   1  22        8.88       -5.36      5.22 o 
   3   1  22       28.25       36.12      7.42 o 
   4   1  22        0.29       -3.10      8.40 o 
   5   1  22       13.42        7.47      6.99 o 
   0   2  22       65.05       48.08     11.48 o 
   1   2  22       11.77        4.39      6.46 o 
   2   2  22       86.74       69.10      7.89 o 
   3   2  22       17.69        9.84      6.68 o 
   4   2  22        0.13        1.06      6.84 o 
   5   2  22       77.77       65.25      9.32 o 
   1   3  22       80.77       83.76     10.29 o 
   2   3  22        7.47       14.65      7.70 o 
   3   3  22       19.32       27.02      7.18 o 
   4   3  22        1.26       -2.85      6.76 o 
   5   3  22        5.13       -3.13      7.87 o 
   0   4  22       58.41       50.66     10.72 o 
   1   4  22       55.72       46.31     11.13 o 
   2   4  22        0.01        2.45      6.26 o 
   3   4  22       15.62        7.67      6.86 o 
   4   4  22       25.64       23.95      8.55 o 
   5   4  22        0.01       -0.54      7.23 o 
   1   5  22       20.80        5.11      6.75 o 
   2   5  22      248.85      281.83     14.87 o 
   3   5  22        0.52        3.52      6.72 o 
   4   5  22       31.33       22.41      8.70 o 
   5   5  22       17.25       22.80      8.62 o 
   0   6  22      144.27      203.28     29.32 o 
   1   6  22       55.19       56.76      8.97 o 
   2   6  22       13.33       21.40      7.76 o 
   3   6  22        0.10        1.42      7.05 o 
   4   6  22        0.84       13.75      8.00 o 
   1   7  22       24.57       21.72      7.66 o 
   2   7  22        7.09       14.91      7.57 o 
   3   7  22       21.71       18.68     10.02 o 
   4   7  22       19.86       22.99      8.45 o 
   0   8  22       62.85       69.45     22.49 o 
   1   8  22       11.07       16.55      8.11 o 
   2   8  22        9.99       20.51      8.08 o 
   3   8  22       25.24       17.88      8.19 o 
   1   9  22       40.27       53.21      9.67 o 
   2   9  22        7.95       19.64      8.69 o 
   0  10  22        1.35       17.22     10.53 o 
   1   1  23       15.81        4.74      7.78 o 
   2   1  23        2.38        2.74      5.52 o 
   3   1  23       94.92      102.26     13.13 o 
   4   1  23        0.29        2.03      6.82 o 
   5   1  23       21.11        9.99      7.47 o 
   0   2  23      221.04      190.81     52.26 o 
   1   2  23        0.32       -2.75      6.22 o 
   2   2  23       24.60       29.38      6.96 o 
   3   2  23        1.55       -6.24      6.26 o 
   4   2  23        0.15       -8.89      6.39 o 
   5   2  23       11.64       13.50      8.02 o 
   1   3  23        0.91        2.51      6.44 o 
   2   3  23        9.97       -2.07      6.80 o 
   3   3  23       31.54       31.36      7.67 o 
   4   3  23       27.89       17.10      7.64 o 
   5   3  23        8.89       -0.67      8.53 o 
   0   4  23       88.60       55.88     17.20 o 
   1   4  23        6.16       15.40      6.01 o 
   2   4  23      149.99      136.96     15.67 o 
   3   4  23       13.49        5.43      6.89 o 
   4   4  23       48.16       33.64      8.92 o 
   1   5  23       13.29       15.67      7.44 o 
   2   5  23      170.16      133.72     15.91 o 
   3   5  23       70.55       66.72      8.76 o 
   4   5  23        4.48       12.90      8.66 o 
   0   6  23       31.23       18.86     14.53 o 
   1   6  23       23.68       19.85      7.50 o 
   2   6  23        4.48       -3.50      7.15 o 
   3   6  23       21.36       19.35     12.38 o 
   4   6  23        8.98        4.09      7.84 o 
   1   7  23       28.61       33.60      8.21 o 
   2   7  23       10.94        4.87      7.23 o 
   3   7  23        7.28       13.71      7.99 o 
   0   8  23      306.21      356.07     24.32 o 
   1   8  23        7.55       10.78      7.66 o 
   2   8  23        4.42       11.68      8.20 o 
   1   9  23        4.91       25.67      8.42 o 
   0   0  24       44.94       38.45     21.88 o 
   1   0  24       83.73       75.70     18.56 o 
   2   0  24        9.81        3.12      8.57 o 
   3   0  24       16.66        7.44      9.53 o 
   4   0  24      299.11      339.07     28.58 o 
   5   0  24      205.81      275.34     24.44 o 
   1   1  24       34.58       28.66      8.51 o 
   2   1  24       23.17       -0.01      5.48 o 
   3   1  24        3.54        0.87      6.58 o 
   4   1  24       15.24       20.49      7.39 o 
   5   1  24       16.31       13.64      7.88 o 
   0   2  24      317.84      227.23     38.86 o 
   1   2  24        0.06        0.43      7.51 o 
   2   2  24       14.05        7.19      7.04 o 
   3   2  24       37.39       40.60     10.31 o 
   4   2  24       16.88        7.68      7.27 o 
   1   3  24       38.45       19.70      7.87 o 
   2   3  24      124.70       91.26     12.40 o 
   3   3  24       24.90       19.35      7.34 o 
   4   3  24       27.92       31.37      8.33 o 
   0   4  24       20.51        1.35     30.59 o 
   1   4  24        0.70       14.39      8.65 o 
   2   4  24       52.11       37.34      8.28 o 
   3   4  24        0.40       -0.79      6.72 o 
   4   4  24        7.70        4.58      8.06 o 
   1   5  24        6.47        1.64      6.20 o 
   2   5  24       23.40       31.06      8.39 o 
   3   5  24        1.30       15.37      8.13 o 
   4   5  24       53.50       39.74     10.00 o 
   0   6  24       80.19       87.89     72.34 o 
   1   6  24        5.09       12.39      7.30 o 
   2   6  24       22.86       24.24      8.47 o 
   3   6  24        0.09        1.68      7.85 o 
   1   7  24        9.36        6.06      7.37 o 
   2   7  24       10.50       18.75      8.20 o 
   0   8  24       45.02       42.74     22.33 o 
   1   8  24        0.09        2.37      8.19 o 
   1   1  25       15.76       12.31      8.32 o 
   2   1  25       45.11       27.07      9.27 o 
   3   1  25        0.94       -8.35      6.37 o 
   4   1  25       62.78       49.69      8.81 o 
   0   2  25       49.19       15.79     14.51 o 
   1   2  25       19.10        1.37      9.00 o 
   2   2  25       64.68       48.77      9.88 o 
   3   2  25        5.82        1.35      7.23 o 
   4   2  25        0.42       -5.08      7.30 o 
   1   3  25      116.02      108.69     23.83 o 
   2   3  25       16.62       14.97      7.51 o 
   3   3  25        1.81       -6.26      7.45 o 
   4   3  25       33.38       20.74      8.06 o 
   0   4  25        6.61        2.00     14.71 o 
   1   4  25       74.15       51.74     15.42 o 
   2   4  25        1.48        4.35      7.46 o 
   3   4  25        3.25       -6.98     11.48 o 
   1   5  25        2.41       -3.11      9.57 o 
   2   5  25       10.20        0.73     10.15 o 
   3   5  25       21.29       10.88      7.97 o 
   0   6  25        1.52      -20.44     19.56 o 
   1   6  25        0.37        2.44      9.61 o 
   2   6  25       12.63       12.69      7.84 o 
   1   7  25        1.02        6.67     10.12 o 
   2   7  25       27.72       11.55      9.88 o 
   0   0  26       17.16       -8.52     19.46 o 
   1   0  26        5.19        4.06     29.07 o 
   2   0  26        0.66      -16.50     11.00 o 
   3   0  26        3.58       -3.05     12.39 o 
   4   0  26      138.33      195.92     35.28 o 
   1   1  26       21.94       15.85     10.76 o 
   2   1  26       30.75       15.99      9.20 o 
   3   1  26       24.46       20.29      8.73 o 
   0   2  26       62.77       32.89     16.39 o 
   1   2  26       18.48        4.33     10.34 o 
   2   2  26        2.08        2.10      8.31 o 
   3   2  26        2.49       14.30      8.28 o 
   1   3  26        8.85        0.97     10.59 o 
   2   3  26        0.08       -9.47      8.99 o 
   3   3  26       19.93       18.04      8.48 o 
   0   4  26       36.32       24.35     27.15 o 
   1   4  26       10.51       11.52     11.45 o 
   2   4  26        0.00       -6.58      8.47 o 
   3   4  26        0.74       -8.68      7.60 o 
   1   5  26        5.26       -0.41     10.31 o 
   2   5  26       11.30        2.57      9.14 o 
   0   6  26       58.15       24.84     18.13 o 
   1   6  26        0.21       -1.90     11.67 o 
   1   1  27        6.54       -2.28     10.45 o 
   2   1  27        2.92       -2.32      9.04 o 
   3   1  27        2.86       -0.60      9.22 o 
   0   2  27       52.24       19.44     16.00 o 
   1   2  27       13.25       -4.15     10.62 o 
   2   2  27       27.79       20.38      9.46 o 
   3   2  27        5.57        0.83      9.75 o 
   1   3  27       50.69       41.47     13.21 o 
   2   3  27        2.72        5.91      8.91 o 
   0   4  27        2.59      -12.57     15.88 o 
   1   4  27       24.34      -11.48      9.57 o 
   2   4  27        4.16        9.50     12.39 o 
   1   5  27       23.30       14.44     13.94 o 
   0   0  28        4.40       -2.80     18.90 o 
   1   0  28        2.53       -7.25     17.83 o 
   2   0  28       94.36       58.19     18.51 o 
   1   1  28        7.01        2.60     11.31 o 
   2   1  28        0.11       -1.70     11.44 o 
   0   2  28        2.05        0.58     16.26 o 
   1   2  28        0.04        3.72     11.35 o 
   2   2  28        0.20       12.47     12.29 o 
   1   3  28        0.69      -13.79     10.10 o 
   0   4  28        0.13       -4.83     15.60 o 
                                                 
